# Supplementary material for: The chromosome-scale genome reveals the evolution and diversification after the recent tetraploidization event in tea plant
Source: Hortic Res. 2020 May 1;7:63. doi: 10.1038/s41438-020-0288-2 (PMC7192901; doi:10.1038/s41438-020-0288-2)
Supplement: Supplementary file 2 — Supplementary Table S3, S7, S8 [file 41438_2020_288_MOESM2_ESM.xlsx]

## Sheet: Table S3
Supplementary Table S3. The detailed information of comparison between SLAF-seq and 2b-RAD genetic and physical maps
	SLAF-seq genetic map					2b-RAD genetic map
	No. of available markers	No. of marker assigned to chromosomes	No. of consistent markers	No. of inconsistent markers		No. of available markers	No. of marker assigned to chromosomes	No. of consistent markers	No. of inconsistent markers
LG01	556	184	178	6	LG01	211	158	133	25
LG02	339	113	107	6	LG02	164	113	82	31
LG03	547	195	187	8	LG03	217	168	148	20
LG04	433	143	141	2	LG04	137	99	78	21
LG05	420	147	143	4	LG05	186	148	120	28
LG06	421	122	115	7	LG06	154	120	105	15
LG07	329	109	102	7	LG07	147	113	89	24
LG08	554	192	192	0	LG08	188	155	139	16
LG09	267	79	75	4	LG09	191	149	122	27
LG10	465	164	159	5	LG10	152	115	102	13
LG11	348	128	125	3	LG11	153	124	97	27
LG12	371	128	124	4	LG12	98	76	59	17
LG13	369	138	136	2	LG13	127	96	78	18
LG14	333	95	92	3	LG14	129	98	80	18
LG15	290	98	95	3	LG15	126	96	87	9
Total	6042	2035	1971	64	Total	2380	1828	1519	309

## Sheet: Table S7
Supplementary Table S7. The result of the KEGG enrichment analysis of the tandem genes.
level1	level2	Pathway	Pathway_ID	ID	Description	GeneRatio	BgRatio	pvalue	p.adjust	qvalue	geneID	Count
Organismal Systems	Endocrine system	Renin-angiotensin system	ko04614	K01285	PRCP; lysosomal Pro-X carboxypeptidase [EC:3.4.16.2]	11/7930	14/27294	0.000178813	0.00137276	0.00106268	TEA001424.1/TEA001425.1/TEA002150.1/TEA015910.1/TEA001427.1/TEA002115.1/TEA015901.1/TEA015933.1/TEA015934.1/TEA025277.1/TEA025299.1	11
Organismal Systems	Environmental adaptation	Plant-pathogen interaction	ko04626	K13457	RPM1, RPS3; disease resistance protein RPM1	181/7930	257/27294	4.56638e-43	3.36542e-40	2.60524e-40	TEA000204.1/TEA000206.1/TEA000207.1/TEA000208.1/TEA000211.1/TEA000347.1/TEA012569.1/TEA000354.1/TEA000371.1/TEA005244.1/TEA009849.1/TEA020062.1/TEA000886.1/TEA027632.1/TEA001651.1/TEA004645.1/TEA007921.1/TEA007925.1/TEA007935.1/TEA015258.1/TEA017268.1/TEA017281.1/TEA026113.1/TEA001677.1/TEA002864.1/TEA002167.1/TEA002173.1/TEA002174.1/TEA002318.1/TEA024095.1/TEA003468.1/TEA003482.1/TEA003632.1/TEA…	181
Organismal Systems	Environmental adaptation	Plant-pathogen interaction	ko04626	K13428	EFR; LRR receptor-like serine/threonine-protein kinase EFR [EC:2.7.11.1]	86/7930	110/27294	1.66533e-26	4.09116e-24	3.16705e-24	TEA025446.1/TEA001166.1/TEA001185.1/TEA004302.1/TEA023881.1/TEA017832.1/TEA001289.1/TEA005376.1/TEA005378.1/TEA009342.1/TEA009374.1/TEA002131.1/TEA003732.1/TEA006999.1/TEA013574.1/TEA020315.1/TEA026504.1/TEA002698.1/TEA002699.1/TEA021356.1/TEA003394.1/TEA003395.1/TEA003397.1/TEA003399.1/TEA004488.1/TEA004495.1/TEA008246.1/TEA008255.1/TEA008272.1/TEA004527.1/TEA004746.1/TEA004799.1/TEA004801.1/TEA…	86
Organismal Systems	Environmental adaptation	Plant-pathogen interaction	ko04626	K13459	RPS2; disease resistance protein RPS2	144/7930	236/27294	1.43308e-24	2.64044e-22	2.04402e-22	TEA000151.1/TEA011521.1/TEA012313.1/TEA014983.1/TEA025063.1/TEA000155.1/TEA000165.1/TEA011520.1/TEA000754.1/TEA002261.1/TEA002266.1/TEA002268.1/TEA016160.1/TEA016162.1/TEA000945.1/TEA000948.1/TEA001076.1/TEA001085.1/TEA001977.1/TEA012223.1/TEA012225.1/TEA012233.1/TEA023309.1/TEA023324.1/TEA002626.1/TEA022481.1/TEA003635.1/TEA004466.1/TEA004468.1/TEA004473.1/TEA004480.1/TEA004677.1/TEA014912.1/TEA…	144
Organismal Systems	Environmental adaptation	Plant-pathogen interaction	ko04626	K13466	EIX1_2; EIX receptor 1/2	68/7930	105/27294	3.43228e-14	1.58099e-12	1.22388e-12	TEA000264.1/TEA000280.1/TEA000439.1/TEA000471.1/TEA004109.1/TEA015032.1/TEA019909.1/TEA004584.1/TEA001741.1/TEA017485.1/TEA002807.1/TEA002820.1/TEA002842.1/TEA003326.1/TEA003514.1/TEA004566.1/TEA004579.1/TEA005534.1/TEA022622.1/TEA007330.1/TEA008371.1/TEA029066.1/TEA007868.1/TEA003006.1/TEA013660.1/TEA011560.1/TEA013913.1/TEA013376.1/TEA015781.1/TEA015785.1/TEA014963.1/TEA014964.1/TEA015438.1/TEA…	68
Organismal Systems	Environmental adaptation	Plant-pathogen interaction	ko04626	K13465	EIX; ethylene-1,4-beta-xylanase [EC:3.2.1.8]	27/7930	33/27294	4.83431e-10	1.27246e-08	9.85036e-09	TEA000264.1/TEA000269.1/TEA000280.1/TEA015032.1/TEA002807.1/TEA002820.1/TEA002842.1/TEA003326.1/TEA007330.1/TEA008371.1/TEA014964.1/TEA033260.1/TEA017772.1/TEA017782.1/TEA019037.1/TEA020093.1/TEA020370.1/TEA008379.1/TEA022932.1/TEA025297.1/TEA027230.1/TEA027243.1/TEA027971.1/TEA029754.1/TEA032151.1/TEA025725.1/TEA032154.1	27
Organismal Systems	Environmental adaptation	Plant-pathogen interaction	ko04626	K13453	PRF; disease resistance protein	19/7930	23/27294	1.52206e-07	2.337e-06	1.80912e-06	TEA000347.1/TEA012569.1/TEA000886.1/TEA027632.1/TEA004499.1/TEA004502.1/TEA004504.1/TEA011055.1/TEA011062.1/TEA006687.1/TEA016653.1/TEA012964.1/TEA000351.1/TEA012969.1/TEA012971.1/TEA016609.1/TEA027248.1/TEA027250.1/TEA026375.1	19
Organismal Systems	Environmental adaptation	Plant-pathogen interaction	ko04626	K13437	XA21; receptor kinase-like protein	18/7930	25/27294	1.09785e-05	0.000112378	8.69937e-05	TEA000172.1/TEA001289.1/TEA005378.1/TEA021356.1/TEA008246.1/TEA004527.1/TEA007168.1/TEA007179.1/TEA008066.1/TEA007971.1/TEA008086.1/TEA008335.1/TEA014811.1/TEA025831.1/TEA017318.1/TEA019042.1/TEA023035.1/TEA022739.1	18
Organismal Systems	Environmental adaptation	Thermogenesis	ko04714	K11649	SMARCC; SWI/SNF related-matrix-associated actin-dependent regulator of chromatin subfamily C	56/7930	91/27294	1.1944e-10	3.52109e-09	2.72575e-09	TEA000485.1/TEA004693.1/TEA007496.1/TEA006797.1/TEA006812.1/TEA007210.1/TEA007225.1/TEA009038.1/TEA009040.1/TEA009045.1/TEA009047.1/TEA010247.1/TEA012785.1/TEA012789.1/TEA012790.1/TEA012794.1/TEA014594.1/TEA015690.1/TEA015823.1/TEA015824.1/TEA003655.1/TEA017624.1/TEA019258.1/TEA019836.1/TEA019853.1/TEA019858.1/TEA019889.1/TEA019921.1/TEA027451.1/TEA027462.1/TEA020100.1/TEA018427.1/TEA020713.1/TEA…	56
Organismal Systems	Nervous system	Serotonergic synapse	ko04726	K07428	CYP4X; cytochrome P450 family 4 subfamily X [EC:1.14.14.1]	31/7930	40/27294	3.1095e-10	8.48778e-09	6.57056e-09	TEA007257.1/TEA007259.1/TEA007261.1/TEA007266.1/TEA007270.1/TEA007283.1/TEA009564.1/TEA009572.1/TEA009575.1/TEA009583.1/TEA009580.1/TEA010206.1/TEA017005.1/TEA017006.1/TEA017007.1/TEA017764.1/TEA017776.1/TEA017783.1/TEA017787.1/TEA017793.1/TEA027002.1/TEA017771.1/TEA017781.1/TEA017791.1/TEA018674.1/TEA018680.1/TEA018683.1/TEA018711.1/TEA018715.1/TEA024837.1/TEA024839.1	31
Metabolism	Amino acid metabolism	Arginine biosynthesis	ko00220	K00145	argC; N-acetyl-gamma-glutamyl-phosphate reductase [EC:1.2.1.38]	17/7930	22/27294	3.94816e-06	4.47661e-05	3.46543e-05	TEA002493.1/TEA002496.1/TEA005873.1/TEA005192.1/TEA005193.1/TEA005194.1/TEA027308.1/TEA008739.1/TEA008742.1/TEA015581.1/TEA016087.1/TEA018258.1/TEA018261.1/TEA028176.1/TEA030815.1/TEA020858.1/TEA031094.1	17
Metabolism	Amino acid metabolism	Cysteine and methionine metabolism	ko00270	K20772	ACS1_2_6; 1-aminocyclopropane-1-carboxylate synthase 1/2/6 [EC:4.4.1.14]	11/7930	15/27294	0.00049354	0.0034315	0.00265639	TEA014218.1/TEA012155.1/TEA023554.1/TEA027201.1/TEA027213.1/TEA023559.1/TEA023560.1/TEA027314.1/TEA027327.1/TEA027319.1/TEA007242.1	11
Metabolism	Amino acid metabolism	Lysine degradation	ko00310	K11426	SMYD; [histone H3]-lysine4/36 N-trimethyltransferase SMYD [EC:2.1.1.354 2.1.1.357]	54/7930	103/27294	5.3305e-07	7.27515e-06	5.63184e-06	TEA001207.1/TEA001220.1/TEA001243.1/TEA001253.1/TEA004979.1/TEA003281.1/TEA003293.1/TEA024546.1/TEA003524.1/TEA003525.1/TEA003526.1/TEA016870.1/TEA016871.1/TEA016876.1/TEA003973.1/TEA004008.1/TEA004233.1/TEA024904.1/TEA025615.1/TEA005392.1/TEA005393.1/TEA005400.1/TEA008753.1/TEA014281.1/TEA018757.1/TEA029053.1/TEA010583.1/TEA010589.1/TEA011002.1/TEA002126.1/TEA011018.1/TEA011222.1/TEA011232.1/TEA…	54
Metabolism	Amino acid metabolism	Arginine and proline metabolism	ko00330	K01426	E3.5.1.4, amiE; amidase [EC:3.5.1.4]	16/7930	16/27294	2.55052e-09	5.69617e-08	4.40952e-08	TEA000993.1/TEA013014.1/TEA013016.1/TEA008646.1/TEA027379.1/TEA027395.1/TEA027420.1/TEA010644.1/TEA010649.1/TEA010651.1/TEA010647.1/TEA002511.1/TEA017846.1/TEA017862.1/TEA029067.1/TEA029069.1	16
Metabolism	Amino acid metabolism	Tyrosine metabolism	ko00350	K01592	TYDC; tyrosine decarboxylase [EC:4.1.1.25]	17/7930	24/27294	2.74915e-05	0.00025976	0.000201085	TEA000628.1/TEA000631.1/TEA000633.1/TEA002391.1/TEA002392.1/TEA002395.1/TEA005971.1/TEA005974.1/TEA012615.1/TEA012640.1/TEA012620.1/TEA013689.1/TEA012893.1/TEA013684.1/TEA021019.1/TEA029956.1/TEA032847.1	17
Metabolism	Biosynthesis of other secondary metabolites	Benzoxazinoid biosynthesis	ko00402	K13229	BX6; 2,4-dihydroxy-1,4-benzoxazin-3-one-glucoside dioxygenase [EC:1.14.11.59]	14/7930	20/27294	0.000178174	0.00137276	0.00106268	TEA004674.1/TEA004675.1/TEA007466.1/TEA018945.1/TEA008541.1/TEA018477.1/TEA008697.1/TEA009891.1/TEA009906.1/TEA009918.1/TEA031157.1/TEA022738.1/TEA026468.1/TEA031147.1	14
Metabolism	Biosynthesis of other secondary metabolites	Indole alkaloid biosynthesis	ko00901	K21026	AAE; acetylajmaline esterase [EC:3.1.1.80]	44/7930	77/27294	2.47605e-07	3.6497e-06	2.8253e-06	TEA001167.1/TEA001179.1/TEA001204.1/TEA031642.1/TEA002792.1/TEA002821.1/TEA016109.1/TEA009528.1/TEA009534.1/TEA009538.1/TEA009539.1/TEA011570.1/TEA029864.1/TEA013181.1/TEA013193.1/TEA013198.1/TEA014944.1/TEA006158.1/TEA014945.1/TEA016514.1/TEA017585.1/TEA018069.1/TEA018109.1/TEA018131.1/TEA018138.1/TEA018148.1/TEA018868.1/TEA019805.1/TEA019807.1/TEA024155.1/TEA024266.1/TEA024268.1/TEA024286.1/TEA…	44
Metabolism	Biosynthesis of other secondary metabolites	Indole alkaloid biosynthesis	ko00901	K08233	PNAE; polyneuridine-aldehyde esterase [EC:3.1.1.78]	17/7930	26/27294	0.000131769	0.00109117	0.000844694	TEA006692.1/TEA006695.1/TEA008397.1/TEA008401.1/TEA008410.1/TEA008420.1/TEA008425.1/TEA031898.1/TEA011430.1/TEA011432.1/TEA023683.1/TEA031772.1/TEA020183.1/TEA020188.1/TEA023948.1/TEA031492.1/TEA031501.1	17
Metabolism	Biosynthesis of other secondary metabolites	Indole alkaloid biosynthesis	ko00901	K01757	STR1; strictosidine synthase [EC:4.3.3.2]	11/7930	18/27294	0.00461746	0.0248399	0.0192291	TEA003211.1/TEA003215.1/TEA003216.1/TEA007193.1/TEA007196.1/TEA012295.1/TEA012303.1/TEA022196.1/TEA021112.1/TEA022212.1/TEA030459.1	11
Metabolism	Biosynthesis of other secondary metabolites	Phenylpropanoid biosynthesis	ko00940	K13065	E2.3.1.133, HCT; shikimate O-hydroxycinnamoyltransferase [EC:2.3.1.133]	60/7930	104/27294	1.03863e-09	2.46927e-08	1.91151e-08	TEA000179.1/TEA000180.1/TEA000186.1/TEA001533.1/TEA001808.1/TEA026925.1/TEA002780.1/TEA013165.1/TEA003148.1/TEA003151.1/TEA003296.1/TEA003299.1/TEA004228.1/TEA030910.1/TEA004274.1/TEA030909.1/TEA004784.1/TEA029054.1/TEA006244.1/TEA006263.1/TEA018607.1/TEA024390.1/TEA018603.1/TEA006475.1/TEA007054.1/TEA007063.1/TEA008195.1/TEA003038.1/TEA010375.1/TEA010377.1/TEA010677.1/TEA010682.1/TEA011037.1/TEA…	60
Metabolism	Biosynthesis of other secondary metabolites	Phenylpropanoid biosynthesis	ko00940	K09753	CCR; cinnamoyl-CoA reductase [EC:1.2.1.44]	25/7930	41/27294	2.10631e-05	0.00020698	0.000160227	TEA000530.1/TEA000540.1/TEA004346.1/TEA004349.1/TEA005538.1/TEA018230.1/TEA024277.1/TEA032272.1/TEA005549.1/TEA005560.1/TEA020418.1/TEA029026.1/TEA020415.1/TEA020417.1/TEA020420.1/TEA020422.1/TEA021467.1/TEA022463.1/TEA022464.1/TEA022477.1/TEA028662.1/TEA028663.1/TEA031351.1/TEA026236.1/TEA032890.1	25
Metabolism	Biosynthesis of other secondary metabolites	Phenylpropanoid biosynthesis	ko00940	K00083	CAD; cinnamyl-alcohol dehydrogenase [EC:1.1.1.195]	22/7930	37/27294	0.000112394	0.000963188	0.000745623	TEA000393.1/TEA000402.1/TEA000482.1/TEA031673.1/TEA001435.1/TEA001438.1/TEA010300.1/TEA010127.1/TEA006254.1/TEA018254.1/TEA033872.1/TEA013350.1/TEA013353.1/TEA014563.1/TEA014565.1/TEA014574.1/TEA018260.1/TEA018278.1/TEA022393.1/TEA027825.1/TEA032199.1/TEA013360.1	22
Metabolism	Biosynthesis of other secondary metabolites	Phenylpropanoid biosynthesis	ko00940	K06892	E1.14.11.61; feruloyl-CoA 6-hydroxylase [EC:1.14.11.61]	27/7930	49/27294	0.000119964	0.00101624	0.000786694	TEA001805.1/TEA010598.1/TEA004674.1/TEA004675.1/TEA007466.1/TEA018945.1/TEA008541.1/TEA018477.1/TEA008697.1/TEA009366.1/TEA009891.1/TEA009906.1/TEA009918.1/TEA031157.1/TEA013078.1/TEA013081.1/TEA013230.1/TEA022738.1/TEA026468.1/TEA023500.1/TEA023514.1/TEA023941.1/TEA023946.1/TEA024235.1/TEA031041.1/TEA031045.1/TEA031147.1	27
Metabolism	Biosynthesis of other secondary metabolites	Phenylpropanoid biosynthesis	ko00940	K13066	E2.1.1.68, COMT; caffeic acid 3-O-methyltransferase [EC:2.1.1.68]	15/7930	22/27294	0.0001644	0.00130282	0.00100854	TEA015006.1/TEA029656.1/TEA029668.1/TEA015141.1/TEA015142.1/TEA015153.1/TEA023446.1/TEA031844.1/TEA018193.1/TEA018195.1/TEA018199.1/TEA018959.1/TEA018963.1/TEA021536.1/TEA008280.1	15
Metabolism	Biosynthesis of other secondary metabolites	Flavonoid biosynthesis	ko00941	K05278	FLS; flavonol synthase [EC:1.14.20.6]	33/7930	53/27294	5.19214e-07	7.22001e-06	5.58915e-06	TEA015832.1/TEA010595.1/TEA010598.1/TEA010600.1/TEA004831.1/TEA014155.1/TEA021784.1/TEA007492.1/TEA025230.1/TEA010326.1/TEA010328.1/TEA016475.1/TEA013078.1/TEA013081.1/TEA013217.1/TEA013230.1/TEA016601.1/TEA006643.1/TEA034025.1/TEA023500.1/TEA023514.1/TEA023723.1/TEA023729.1/TEA023734.1/TEA023740.1/TEA023937.1/TEA023941.1/TEA023946.1/TEA024231.1/TEA024235.1/TEA027915.1/TEA031045.1/TEA033871.1	33
Metabolism	Biosynthesis of other secondary metabolites	Flavonoid biosynthesis	ko00941	K13080	C12RT1; flavanone 7-O-glucoside 2''-O-beta-L-rhamnosyltransferase [EC:2.4.1.236]	20/7930	30/27294	2.17477e-05	0.000210896	0.000163258	TEA012985.1/TEA031181.1/TEA031756.1/TEA031757.1/TEA031762.1/TEA033357.1/TEA033358.1/TEA033361.1/TEA015313.1/TEA015314.1/TEA015315.1/TEA015320.1/TEA016966.1/TEA016972.1/TEA016979.1/TEA016983.1/TEA031170.1/TEA031173.1/TEA031178.1/TEA031186.1	20
Metabolism	Biosynthesis of other secondary metabolites	Flavonoid biosynthesis	ko00941	K13083	CYP75A; flavonoid 3',5'-hydroxylase [EC:1.14.14.81]	10/7930	11/27294	3.45657e-05	0.000322467	0.000249628	TEA013315.1/TEA029292.1/TEA034021.1/TEA034051.1/TEA026294.1/TEA026296.1/TEA029842.1/TEA030081.1/TEA030096.1/TEA003805.1	10
Metabolism	Biosynthesis of other secondary metabolites	Flavonoid biosynthesis	ko00941	K13081	LAR; leucoanthocyanidin reductase [EC:1.17.1.3]	15/7930	22/27294	0.0001644	0.00130282	0.00100854	TEA006624.1/TEA012652.1/TEA012659.1/TEA000395.1/TEA015016.1/TEA015375.1/TEA015167.1/TEA027426.1/TEA025981.1/TEA025986.1/TEA025989.1/TEA027534.1/TEA027538.1/TEA029854.1/TEA029865.1	15
Metabolism	Biosynthesis of other secondary metabolites	Flavonoid biosynthesis	ko00941	K00660	CHS; chalcone synthase [EC:2.3.1.74]	11/7930	19/27294	0.00810747	0.0412083	0.0319002	TEA018665.1/TEA023331.1/TEA023333.1/TEA023340.1/TEA034013.1/TEA034044.1/TEA034046.1/TEA032672.1/TEA034014.1/TEA034041.1/TEA034015.1	11
Metabolism	Biosynthesis of other secondary metabolites	Flavonoid biosynthesis	ko00941	K13082	DFR; bifunctional dihydroflavonol 4-reductase/flavanone 4-reductase [EC:1.1.1.219 1.1.1.234]	10/7930	17/27294	0.00995941	0.048739	0.0377298	TEA005538.1/TEA007645.1/TEA007646.1/TEA029026.1/TEA023829.1/TEA024758.1/TEA024762.1/TEA030009.1/TEA030023.1/TEA031287.1	10
Metabolism	Biosynthesis of other secondary metabolites	Anthocyanin biosynthesis	ko00942	K17193	UGT79B1; anthocyanidin 3-O-glucoside 2'''-O-xylosyltransferase [EC:2.4.2.51]	10/7930	12/27294	0.000152827	0.00125148	0.000968795	TEA009682.1/TEA009690.1/TEA031757.1/TEA014678.1/TEA014682.1/TEA021408.1/TEA014685.1/TEA025792.1/TEA022238.1/TEA025793.1	10
Metabolism	Biosynthesis of other secondary metabolites	Anthocyanin biosynthesis	ko00942	K12938	GT1; anthocyanidin 5,3-O-glucosyltransferase [EC:2.4.1.-]	11/7930	18/27294	0.00461746	0.0248399	0.0192291	TEA005824.1/TEA011883.1/TEA023592.1/TEA023603.1/TEA023619.1/TEA012191.1/TEA016178.1/TEA021094.1/TEA020797.1/TEA021580.1/TEA021582.1	11
Metabolism	Biosynthesis of other secondary metabolites	Isoflavonoid biosynthesis	ko00943	K13258	HIDH; 2-hydroxyisoflavanone dehydratase [EC:4.2.1.105]	31/7930	38/27294	2.76757e-11	8.86827e-10	6.8651e-10	TEA001625.1/TEA001672.1/TEA014492.1/TEA015127.1/TEA031182.1/TEA006124.1/TEA011646.1/TEA011648.1/TEA011649.1/TEA028918.1/TEA007684.1/TEA007685.1/TEA007686.1/TEA007687.1/TEA007688.1/TEA007689.1/TEA007690.1/TEA007691.1/TEA007692.1/TEA025283.1/TEA011644.1/TEA015230.1/TEA015246.1/TEA015251.1/TEA015255.1/TEA018137.1/TEA018151.1/TEA027023.1/TEA027028.1/TEA027973.1/TEA029516.1	31
Metabolism	Biosynthesis of other secondary metabolites	Isoflavonoid biosynthesis	ko00943	K13260	CYP81E1_7; isoflavone/4'-methoxyisoflavone 2'-hydroxylase [EC:1.14.14.90 1.14.14.89]	26/7930	36/27294	1.04351e-07	1.67188e-06	1.29424e-06	TEA000602.1/TEA000610.1/TEA000615.1/TEA000620.1/TEA004031.1/TEA004032.1/TEA004035.1/TEA004036.1/TEA006512.1/TEA006516.1/TEA006536.1/TEA007081.1/TEA007086.1/TEA007092.1/TEA007093.1/TEA007098.1/TEA007102.1/TEA029188.1/TEA008189.1/TEA008199.1/TEA008194.1/TEA031931.1/TEA012273.1/TEA021312.1/TEA021314.1/TEA025080.1	26
Metabolism	Biosynthesis of other secondary metabolites	Isoflavonoid biosynthesis	ko00943	K13262	7-IOMT; isoflavone-7-O-methyltransferase [EC:2.1.1.150]	14/7930	21/27294	0.00039132	0.00285548	0.00221048	TEA002191.1/TEA033699.1/TEA011655.1/TEA011656.1/TEA011658.1/TEA011660.1/TEA024915.1/TEA015006.1/TEA029668.1/TEA015031.1/TEA015035.1/TEA018195.1/TEA032361.1/TEA032370.1	14
Metabolism	Biosynthesis of other secondary metabolites	Stilbenoid, diarylheptanoid and gingerol biosynthesis	ko00945	K16040	ROMT; trans-resveratrol di-O-methyltransferase [EC:2.1.1.240]	14/7930	20/27294	0.000178174	0.00137276	0.00106268	TEA002191.1/TEA033699.1/TEA011655.1/TEA011658.1/TEA011660.1/TEA015006.1/TEA029656.1/TEA029668.1/TEA015031.1/TEA015035.1/TEA018195.1/TEA008280.1/TEA032361.1/TEA032370.1	14
Metabolism	Carbohydrate metabolism	Glycolysis / Gluconeogenesis	ko00010	K18857	ADH1; alcohol dehydrogenase class-P [EC:1.1.1.1]	9/7930	13/27294	0.00315544	0.0177524	0.0137425	TEA001359.1/TEA016046.1/TEA031702.1/TEA031720.1/TEA031721.1/TEA002825.1/TEA010963.1/TEA029314.1/TEA029320.1	9
Metabolism	Carbohydrate metabolism	Pentose and glucuronate interconversions	ko00040	K00699	UGT; glucuronosyltransferase [EC:2.4.1.17]	40/7930	49/27294	3.27029e-14	1.58099e-12	1.22388e-12	TEA001054.1/TEA001062.1/TEA001064.1/TEA002414.1/TEA002417.1/TEA002418.1/TEA003170.1/TEA003175.1/TEA005214.1/TEA005512.1/TEA012394.1/TEA016995.1/TEA016996.1/TEA008543.1/TEA000375.1/TEA004361.1/TEA008545.1/TEA008552.1/TEA008548.1/TEA008557.1/TEA009290.1/TEA026939.1/TEA032153.1/TEA032165.1/TEA018441.1/TEA012478.1/TEA012632.1/TEA011754.1/TEA018424.1/TEA018437.1/TEA014244.1/TEA014249.1/TEA014260.1/TEA…	40
Metabolism	Carbohydrate metabolism	Pentose and glucuronate interconversions	ko00040	K01051	E3.1.1.11; pectinesterase [EC:3.1.1.11]	71/7930	138/27294	2.60164e-08	4.56526e-07	3.53406e-07	TEA003940.1/TEA003945.1/TEA003948.1/TEA003961.1/TEA003954.1/TEA006950.1/TEA018593.1/TEA003955.1/TEA003997.1/TEA026831.1/TEA004572.1/TEA004576.1/TEA004577.1/TEA004581.1/TEA004583.1/TEA004817.1/TEA004818.1/TEA005313.1/TEA005318.1/TEA005322.1/TEA007375.1/TEA007376.1/TEA030066.1/TEA030092.1/TEA007989.1/TEA007999.1/TEA018216.1/TEA018225.1/TEA009002.1/TEA009007.1/TEA009937.1/TEA010408.1/TEA011717.1/TEA…	71
Metabolism	Carbohydrate metabolism	Pentose and glucuronate interconversions	ko00040	K01184	E3.2.1.15; polygalacturonase [EC:3.2.1.15]	22/7930	41/27294	0.000819064	0.00538974	0.0041723	TEA000287.1/TEA032270.1/TEA032271.1/TEA009211.1/TEA009227.1/TEA011905.1/TEA013666.1/TEA013670.1/TEA024110.1/TEA024124.1/TEA024632.1/TEA023966.1/TEA027769.1/TEA027785.1/TEA032531.1/TEA032625.1/TEA000604.1/TEA028169.1/TEA033178.1/TEA033181.1/TEA033183.1/TEA033187.1	22
Metabolism	Carbohydrate metabolism	Pentose and glucuronate interconversions	ko00040	K01213	E3.2.1.67; galacturan 1,4-alpha-galacturonidase [EC:3.2.1.67]	17/7930	34/27294	0.00801468	0.0410196	0.031754	TEA008052.1/TEA030013.1/TEA009211.1/TEA009227.1/TEA010245.1/TEA025621.1/TEA011899.1/TEA011905.1/TEA012194.1/TEA013666.1/TEA013670.1/TEA020268.1/TEA019866.1/TEA020278.1/TEA023833.1/TEA024110.1/TEA024124.1	17
Metabolism	Carbohydrate metabolism	Galactose metabolism	ko00052	K01193	INV, sacA; beta-fructofuranosidase [EC:3.2.1.26]	10/7930	14/27294	0.00126287	0.00788761	0.00610596	TEA003341.1/TEA004060.1/TEA004975.1/TEA004824.1/TEA004827.1/TEA004830.1/TEA004832.1/TEA013997.1/TEA013999.1/TEA025210.1	10
Metabolism	Carbohydrate metabolism	Ascorbate and aldarate metabolism	ko00053	K00423	E1.10.3.3; L-ascorbate oxidase [EC:1.10.3.3]	20/7930	35/27294	0.000477866	0.0034193	0.00264695	TEA000290.1/TEA000314.1/TEA003856.1/TEA003866.1/TEA003963.1/TEA013311.1/TEA007428.1/TEA007556.1/TEA018364.1/TEA018370.1/TEA018651.1/TEA018652.1/TEA018659.1/TEA018662.1/TEA020589.1/TEA021472.1/TEA024221.1/TEA024225.1/TEA031960.1/TEA033393.1	20
Metabolism	Carbohydrate metabolism	Starch and sucrose metabolism	ko00500	K01188	E3.2.1.21; beta-glucosidase [EC:3.2.1.21]	54/7930	107/27294	2.50246e-06	2.9747e-05	2.30277e-05	TEA000772.1/TEA001167.1/TEA001179.1/TEA001204.1/TEA025863.1/TEA031642.1/TEA002469.1/TEA010950.1/TEA002792.1/TEA002836.1/TEA002821.1/TEA016109.1/TEA003751.1/TEA002705.1/TEA004253.1/TEA004281.1/TEA007363.1/TEA009528.1/TEA009534.1/TEA009538.1/TEA009539.1/TEA011224.1/TEA026008.1/TEA011570.1/TEA029864.1/TEA013198.1/TEA016514.1/TEA017585.1/TEA018069.1/TEA019805.1/TEA019807.1/TEA020056.1/TEA020064.1/TEA…	54
Metabolism	Carbohydrate metabolism	Starch and sucrose metabolism	ko00500	K05349	bglX; beta-glucosidase [EC:3.2.1.21]	17/7930	22/27294	3.94816e-06	4.47661e-05	3.46543e-05	TEA013515.1/TEA008042.1/TEA017715.1/TEA009964.1/TEA033581.1/TEA016299.1/TEA013155.1/TEA017214.1/TEA020056.1/TEA020064.1/TEA020065.1/TEA020066.1/TEA028587.1/TEA028608.1/TEA025837.1/TEA025857.1/TEA029625.1	17
Metabolism	Carbohydrate metabolism	Starch and sucrose metabolism	ko00500	K05350	bglB; beta-glucosidase [EC:3.2.1.21]	29/7930	52/27294	5.03808e-05	0.000464133	0.000359294	TEA000290.1/TEA000314.1/TEA002661.1/TEA003852.1/TEA003856.1/TEA003963.1/TEA013311.1/TEA004628.1/TEA029764.1/TEA007428.1/TEA007556.1/TEA007562.1/TEA021279.1/TEA007559.1/TEA007564.1/TEA007568.1/TEA009481.1/TEA024167.1/TEA010788.1/TEA018782.1/TEA018800.1/TEA019721.1/TEA020608.1/TEA020611.1/TEA024221.1/TEA024222.1/TEA024224.1/TEA024225.1/TEA033398.1	29
Metabolism	Carbohydrate metabolism	Amino sugar and nucleotide sugar metabolism	ko00520	K01183	E3.2.1.14; chitinase [EC:3.2.1.14]	46/7930	107/27294	0.00144623	0.00880886	0.00681912	TEA000427.1/TEA003789.1/TEA010692.1/TEA032205.1/TEA032207.1/TEA027080.1/TEA004028.1/TEA026337.1/TEA005408.1/TEA007914.1/TEA005555.1/TEA009345.1/TEA009364.1/TEA013798.1/TEA009714.1/TEA004409.1/TEA028702.1/TEA011321.1/TEA001882.1/TEA020263.1/TEA013240.1/TEA017540.1/TEA032047.1/TEA017552.1/TEA017990.1/TEA018426.1/TEA008468.1/TEA018432.1/TEA018892.1/TEA018894.1/TEA023307.1/TEA019378.1/TEA009567.1/TEA…	46
Metabolism	Carbohydrate metabolism	Glyoxylate and dicarboxylate metabolism	ko00630	K15919	HPR2_3; glyoxylate/hydroxypyruvate reductase [EC:1.1.1.79 1.1.1.81]	10/7930	16/27294	0.00553139	0.0291188	0.0225415	TEA008547.1/TEA008763.1/TEA027466.1/TEA027470.1/TEA027500.1/TEA027472.1/TEA027486.1/TEA033342.1/TEA033351.1/TEA033349.1	10
Metabolism	Carbohydrate metabolism	Propanoate metabolism	ko00640	K05605	HIBCH; 3-hydroxyisobutyryl-CoA hydrolase [EC:3.1.2.4]	13/7930	23/27294	0.00535131	0.0285791	0.0221237	TEA006453.1/TEA031715.1/TEA012026.1/TEA013570.1/TEA013572.1/TEA014371.1/TEA031772.1/TEA018243.1/TEA018246.1/TEA019837.1/TEA002358.1/TEA020371.1/TEA031857.1	13
Metabolism	Glycan biosynthesis and metabolism	Other glycan degradation	ko00511	K01206	FUCA; alpha-L-fucosidase [EC:3.2.1.51]	40/7930	61/27294	3.66979e-09	7.68713e-08	5.95076e-08	TEA001167.1/TEA001179.1/TEA025863.1/TEA031642.1/TEA002836.1/TEA009528.1/TEA009699.1/TEA009700.1/TEA011570.1/TEA011925.1/TEA007149.1/TEA011930.1/TEA011949.1/TEA013181.1/TEA013193.1/TEA013198.1/TEA017693.1/TEA017694.1/TEA018109.1/TEA018148.1/TEA019108.1/TEA030414.1/TEA030418.1/TEA030431.1/TEA021729.1/TEA021906.1/TEA021918.1/TEA021925.1/TEA021927.1/TEA022242.1/TEA022245.1/TEA025484.1/TEA030441.1/TEA…	40
Metabolism	Glycan biosynthesis and metabolism	Other types of O-glycan biosynthesis	ko00514	K13667	RUMI, KTELC1; protein glucosyltransferase [EC:2.4.1.-]	8/7930	11/27294	0.00342859	0.019143	0.0148189	TEA000255.1/TEA022086.1/TEA004166.1/TEA029845.1/TEA004167.1/TEA006257.1/TEA033723.1/TEA023184.1	8
Metabolism	Lipid metabolism	Cutin, suberine and wax biosynthesis	ko00073	K15405	MAH1, CYP96A15; midchain alkane hydroxylase	9/7930	12/27294	0.00130913	0.00804023	0.0062241	TEA000444.1/TEA013104.1/TEA013106.1/TEA033228.1/TEA014268.1/TEA026540.1/TEA024583.1/TEA016498.1/TEA033558.1	9
Metabolism	Lipid metabolism	Steroid biosynthesis	ko00100	K00801	FDFT1; farnesyl-diphosphate farnesyltransferase [EC:2.5.1.21]	26/7930	42/27294	9.75742e-06	0.000102732	7.95266e-05	TEA000051.1/TEA000663.1/TEA000666.1/TEA003664.1/TEA013131.1/TEA028984.1/TEA028985.1/TEA010178.1/TEA015552.1/TEA027252.1/TEA010113.1/TEA030779.1/TEA013725.1/TEA013726.1/TEA013736.1/TEA033622.1/TEA018102.1/TEA018104.1/TEA019485.1/TEA019490.1/TEA021741.1/TEA024254.1/TEA024258.1/TEA024261.1/TEA029779.1/TEA017367.1	26
Metabolism	Lipid metabolism	Steroid hormone biosynthesis	ko00140	K00512	CYP17A; steroid 17alpha-monooxygenase / 17alpha-hydroxyprogesterone deacetylase [EC:1.14.14.19 1.14.14.32]	57/7930	81/27294	1.67756e-14	8.83116e-13	6.83638e-13	TEA000596.1/TEA000613.1/TEA000625.1/TEA001437.1/TEA002351.1/TEA002356.1/TEA008526.1/TEA020014.1/TEA009099.1/TEA020953.1/TEA009100.1/TEA010267.1/TEA004815.1/TEA010466.1/TEA011075.1/TEA010850.1/TEA010860.1/TEA031133.1/TEA010984.1/TEA011000.1/TEA011079.1/TEA031681.1/TEA011129.1/TEA011574.1/TEA012875.1/TEA013730.1/TEA018105.1/TEA019868.1/TEA024092.1/TEA021725.1/TEA023067.1/TEA002010.1/TEA023074.1/TEA…	57
Metabolism	Lipid metabolism	Steroid hormone biosynthesis	ko00140	K07408	CYP1A1; cytochrome P450 family 1 subfamily A polypeptide 1 [EC:1.14.14.1]	50/7930	70/27294	2.68896e-13	1.10098e-11	8.52289e-12	TEA003607.1/TEA000596.1/TEA000599.1/TEA000612.1/TEA000613.1/TEA000625.1/TEA000603.1/TEA001436.1/TEA001437.1/TEA001442.1/TEA004697.1/TEA004698.1/TEA008526.1/TEA020014.1/TEA008874.1/TEA009118.1/TEA020953.1/TEA009100.1/TEA010267.1/TEA004815.1/TEA010466.1/TEA011075.1/TEA010984.1/TEA011000.1/TEA011079.1/TEA031681.1/TEA004839.1/TEA011574.1/TEA016630.1/TEA013730.1/TEA021465.1/TEA021468.1/TEA013750.1/TEA…	50
Metabolism	Lipid metabolism	Steroid hormone biosynthesis	ko00140	K01016	SULT1E1, STE; estrone sulfotransferase [EC:2.8.2.4]	12/7930	16/27294	0.000188954	0.00143566	0.00111138	TEA003987.1/TEA004016.1/TEA032822.1/TEA000030.1/TEA032814.1/TEA008859.1/TEA010163.1/TEA014111.1/TEA005369.1/TEA014129.1/TEA028177.1/TEA026283.1	12
Metabolism	Lipid metabolism	Glycerolipid metabolism	ko00561	K00679	E2.3.1.158; phospholipid:diacylglycerol acyltransferase [EC:2.3.1.158]	49/7930	83/27294	1.21797e-08	2.24412e-07	1.73722e-07	TEA001167.1/TEA001179.1/TEA001204.1/TEA025863.1/TEA031642.1/TEA002792.1/TEA002836.1/TEA003785.1/TEA012153.1/TEA002821.1/TEA016109.1/TEA005533.1/TEA022620.1/TEA004068.1/TEA009528.1/TEA009534.1/TEA009538.1/TEA009539.1/TEA011224.1/TEA026008.1/TEA011570.1/TEA029864.1/TEA013181.1/TEA013193.1/TEA016514.1/TEA016526.1/TEA017585.1/TEA018069.1/TEA018868.1/TEA019805.1/TEA019807.1/TEA024006.1/TEA015848.1/TEA…	49
Metabolism	Lipid metabolism	Ether lipid metabolism	ko00565	K04628	CGT, UGT8; ceramide galactosyltransferase [EC:2.4.1.47]	25/7930	31/27294	3.85015e-09	7.68713e-08	5.95076e-08	TEA012670.1/TEA002414.1/TEA002418.1/TEA016996.1/TEA007042.1/TEA007047.1/TEA007056.1/TEA007057.1/TEA009729.1/TEA009733.1/TEA009734.1/TEA010008.1/TEA032162.1/TEA012478.1/TEA018437.1/TEA019916.1/TEA019941.1/TEA019946.1/TEA019945.1/TEA023030.1/TEA033084.1/TEA033086.1/TEA033092.1/TEA033094.1/TEA033096.1	25
Metabolism	Lipid metabolism	Arachidonic acid metabolism	ko00590	K07418	CYP2J; cytochrome P450 family 2 subfamily J [EC:1.14.14.1 1.14.14.73 1.14.14.74 1.14.14.75]	27/7930	38/27294	1.02797e-07	1.67188e-06	1.29424e-06	TEA001436.1/TEA001437.1/TEA001442.1/TEA002351.1/TEA004697.1/TEA008874.1/TEA010466.1/TEA011075.1/TEA010860.1/TEA031133.1/TEA004839.1/TEA011574.1/TEA016630.1/TEA013730.1/TEA021465.1/TEA021468.1/TEA013750.1/TEA015110.1/TEA015121.1/TEA019868.1/TEA024092.1/TEA028580.1/TEA021723.1/TEA026832.1/TEA026839.1/TEA026818.1/TEA026835.1	27
Metabolism	Lipid metabolism	Arachidonic acid metabolism	ko00590	K08726	EPHX2; soluble epoxide hydrolase / lipid-phosphate phosphatase [EC:3.3.2.10 3.1.3.76]	10/7930	17/27294	0.00995941	0.048739	0.0377298	TEA027792.1/TEA027805.1/TEA027808.1/TEA027819.1/TEA027821.1/TEA027826.1/TEA029802.1/TEA029805.1/TEA033367.1/TEA033382.1	10
Metabolism	Lipid metabolism	alpha-Linolenic acid metabolism	ko00592	K08241	E2.1.1.141; jasmonate O-methyltransferase [EC:2.1.1.141]	13/7930	17/27294	7.10563e-05	0.000628214	0.000486313	TEA000884.1/TEA010054.1/TEA015791.1/TEA010123.1/TEA012581.1/TEA015176.1/TEA028049.1/TEA028052.1/TEA030024.1/TEA022559.1/TEA022575.1/TEA028050.1/TEA028051.1	13
Metabolism	Lipid metabolism	alpha-Linolenic acid metabolism	ko00592	K05894	OPR; 12-oxophytodienoic acid reductase [EC:1.3.1.42]	8/7930	12/27294	0.00766751	0.0395172	0.030591	TEA022638.1/TEA022667.1/TEA033668.1/TEA026796.1/TEA026802.1/TEA026804.1/TEA026806.1/TEA027519.1	8
Metabolism	Metabolism of cofactors and vitamins	Folate biosynthesis	ko00790	K01930	FPGS; folylpolyglutamate synthase [EC:6.3.2.17]	15/7930	21/27294	7.1601e-05	0.000628214	0.000486313	TEA016991.1/TEA003738.1/TEA003966.1/TEA003977.1/TEA004020.1/TEA032476.1/TEA005121.1/TEA005133.1/TEA019414.1/TEA006540.1/TEA002265.1/TEA011890.1/TEA002269.1/TEA019396.1/TEA026284.1	15
Metabolism	Metabolism of cofactors and vitamins	Retinol metabolism	ko00830	K07437	CYP26A; cytochrome P450 family 26 subfamily A	18/7930	31/27294	0.000703028	0.00479752	0.00371385	TEA017247.1/TEA018271.1/TEA018272.1/TEA020654.1/TEA020656.1/TEA020348.1/TEA000010.1/TEA000012.1/TEA024389.1/TEA030907.1/TEA029334.1/TEA010837.1/TEA029337.1/TEA029340.1/TEA029341.1/TEA029346.1/TEA031406.1/TEA031407.1	18
Metabolism	Metabolism of cofactors and vitamins	Porphyrin and chlorophyll metabolism	ko00860	K10960	chlP, bchP; geranylgeranyl diphosphate/geranylgeranyl-bacteriochlorophyllide a reductase [EC:1.3.1.83 1.3.1.111]	45/7930	72/27294	3.85921e-09	7.68713e-08	5.95076e-08	TEA001167.1/TEA001179.1/TEA001204.1/TEA025863.1/TEA031642.1/TEA002792.1/TEA002836.1/TEA003785.1/TEA012153.1/TEA002821.1/TEA016109.1/TEA009528.1/TEA009534.1/TEA009538.1/TEA009539.1/TEA011224.1/TEA026008.1/TEA011570.1/TEA029864.1/TEA013181.1/TEA013198.1/TEA016514.1/TEA016526.1/TEA017585.1/TEA018069.1/TEA018868.1/TEA019805.1/TEA019807.1/TEA024006.1/TEA015848.1/TEA024155.1/TEA024266.1/TEA024268.1/TEA…	45
Metabolism	Metabolism of cofactors and vitamins	Porphyrin and chlorophyll metabolism	ko00860	K08099	E3.1.1.14; chlorophyllase [EC:3.1.1.14]	10/7930	13/27294	0.000488545	0.00342912	0.00265455	TEA009750.1/TEA004602.1/TEA014922.1/TEA014932.1/TEA027792.1/TEA027808.1/TEA027819.1/TEA027821.1/TEA027826.1/TEA027284.1	10
Metabolism	Metabolism of other amino acids	Selenocompound metabolism	ko00450	K00384	trxB, TRR; thioredoxin reductase (NADPH) [EC:1.8.1.9]	39/7930	57/27294	8.73595e-10	2.14613e-08	1.66136e-08	TEA001207.1/TEA001220.1/TEA001243.1/TEA001253.1/TEA004979.1/TEA003524.1/TEA003525.1/TEA003526.1/TEA016870.1/TEA016871.1/TEA016876.1/TEA003973.1/TEA004008.1/TEA005392.1/TEA005393.1/TEA005400.1/TEA008753.1/TEA018757.1/TEA029053.1/TEA010583.1/TEA010589.1/TEA011222.1/TEA011232.1/TEA011240.1/TEA030996.1/TEA012685.1/TEA012695.1/TEA012700.1/TEA012703.1/TEA012706.1/TEA023353.1/TEA013257.1/TEA025171.1/TEA…	39
Metabolism	Metabolism of other amino acids	Cyanoamino acid metabolism	ko00460	K13030	UGT85B1; cyanohydrin beta-glucosyltransferase [EC:2.4.1.85]	54/7930	65/27294	2.06557e-19	2.53721e-17	1.9641e-17	TEA001054.1/TEA001055.1/TEA001057.1/TEA001062.1/TEA001064.1/TEA019106.1/TEA019112.1/TEA001613.1/TEA012670.1/TEA002414.1/TEA002417.1/TEA002418.1/TEA003170.1/TEA003175.1/TEA003171.1/TEA005214.1/TEA005218.1/TEA005512.1/TEA016993.1/TEA016995.1/TEA016996.1/TEA007813.1/TEA012671.1/TEA008543.1/TEA000375.1/TEA004361.1/TEA008545.1/TEA008552.1/TEA009290.1/TEA009294.1/TEA009309.1/TEA026939.1/TEA010008.1/TEA…	54
Metabolism	Metabolism of other amino acids	Glutathione metabolism	ko00480	K00799	GST, gst; glutathione S-transferase [EC:2.5.1.18]	61/7930	98/27294	8.89979e-12	3.1234e-10	2.41789e-10	TEA000511.1/TEA000517.1/TEA000526.1/TEA010988.1/TEA010997.1/TEA000595.1/TEA000598.1/TEA003710.1/TEA010449.1/TEA010451.1/TEA006024.1/TEA006026.1/TEA006029.1/TEA006032.1/TEA006036.1/TEA025152.1/TEA025153.1/TEA010114.1/TEA016195.1/TEA016211.1/TEA016231.1/TEA010121.1/TEA016191.1/TEA016220.1/TEA010816.1/TEA000281.1/TEA014619.1/TEA014634.1/TEA017752.1/TEA017753.1/TEA017750.1/TEA011781.1/TEA011793.1/TEA…	61
Metabolism	Metabolism of terpenoids and polyketides	Terpenoid backbone biosynthesis	ko00900	K12742	ispS; isoprene synthase [EC:4.2.3.27]	17/7930	26/27294	0.000131769	0.00109117	0.000844694	TEA009449.1/TEA002963.1/TEA009450.1/TEA014219.1/TEA007029.1/TEA007033.1/TEA014987.1/TEA014989.1/TEA004606.1/TEA014996.1/TEA020739.1/TEA031754.1/TEA031444.1/TEA031453.1/TEA031457.1/TEA032709.1/TEA032731.1	17
Metabolism	Metabolism of terpenoids and polyketides	Monoterpenoid biosynthesis	ko00902	K18108	E4.2.3.111; (-)-alpha-terpineol synthase [EC:4.2.3.111]	12/7930	17/27294	0.00047191	0.00340978	0.00263958	TEA009449.1/TEA002963.1/TEA009450.1/TEA014219.1/TEA007029.1/TEA007033.1/TEA004606.1/TEA031754.1/TEA022294.1/TEA030379.1/TEA032709.1/TEA032731.1	12
Metabolism	Metabolism of terpenoids and polyketides	Diterpenoid biosynthesis	ko00904	K04124	E1.14.11.15; gibberellin 3beta-dioxygenase [EC:1.14.11.15]	23/7930	38/27294	5.31441e-05	0.000483546	0.000374323	TEA000470.1/TEA000474.1/TEA015832.1/TEA009011.1/TEA009012.1/TEA009016.1/TEA025230.1/TEA012353.1/TEA012366.1/TEA016473.1/TEA016482.1/TEA012396.1/TEA012398.1/TEA013078.1/TEA013217.1/TEA031247.1/TEA023065.1/TEA024231.1/TEA027513.1/TEA027517.1/TEA027915.1/TEA031172.1/TEA033871.1	23
Metabolism	Metabolism of terpenoids and polyketides	Diterpenoid biosynthesis	ko00904	K04125	E1.14.11.13; gibberellin 2beta-dioxygenase [EC:1.14.11.13]	31/7930	57/27294	5.39408e-05	0.000484809	0.000375301	TEA001805.1/TEA015832.1/TEA009011.1/TEA009012.1/TEA009016.1/TEA009366.1/TEA009922.1/TEA009928.1/TEA027966.1/TEA012366.1/TEA016468.1/TEA016473.1/TEA016475.1/TEA016482.1/TEA012396.1/TEA012398.1/TEA031629.1/TEA018473.1/TEA018476.1/TEA023065.1/TEA023941.1/TEA025313.1/TEA007484.1/TEA025360.1/TEA025927.1/TEA025928.1/TEA031041.1/TEA031045.1/TEA031172.1/TEA032038.1/TEA027108.1	31
Metabolism	Metabolism of terpenoids and polyketides	Diterpenoid biosynthesis	ko00904	K13070	MAS; momilactone-A synthase [EC:1.1.1.295]	9/7930	13/27294	0.00315544	0.0177524	0.0137425	TEA001818.1/TEA001826.1/TEA005539.1/TEA019577.1/TEA009521.1/TEA032937.1/TEA010252.1/TEA010272.1/TEA017035.1	9
Metabolism	Metabolism of terpenoids and polyketides	Diterpenoid biosynthesis	ko00904	K05282	E1.14.11.12; gibberellin-44 dioxygenase [EC:1.14.11.12]	16/7930	32/27294	0.00998588	0.048739	0.0377298	TEA006864.1/TEA010043.1/TEA010044.1/TEA006882.1/TEA007492.1/TEA012366.1/TEA013081.1/TEA031247.1/TEA023065.1/TEA023075.1/TEA023937.1/TEA027513.1/TEA015796.1/TEA027517.1/TEA027518.1/TEA031041.1	16
Metabolism	Metabolism of terpenoids and polyketides	Brassinosteroid biosynthesis	ko00905	K15639	CYP734A1, BAS1; PHYB activation tagged suppressor 1 [EC:1.14.-.-]	22/7930	29/27294	2.45409e-07	3.6497e-06	2.8253e-06	TEA001072.1/TEA004802.1/TEA008604.1/TEA015360.1/TEA025727.1/TEA025728.1/TEA033117.1/TEA009564.1/TEA009572.1/TEA009575.1/TEA009583.1/TEA009580.1/TEA010173.1/TEA010179.1/TEA015834.1/TEA015842.1/TEA018683.1/TEA022684.1/TEA022686.1/TEA022705.1/TEA022696.1/TEA026499.1	22
Metabolism	Metabolism of terpenoids and polyketides	Carotenoid biosynthesis	ko00906	K09841	ABA2; xanthoxin dehydrogenase [EC:1.1.1.288]	18/7930	32/27294	0.00117261	0.00741755	0.00574207	TEA001818.1/TEA001826.1/TEA005539.1/TEA005554.1/TEA019575.1/TEA019577.1/TEA009521.1/TEA032937.1/TEA010252.1/TEA010272.1/TEA010277.1/TEA015366.1/TEA005166.1/TEA015372.1/TEA017032.1/TEA017035.1/TEA027147.1/TEA027148.1	18
Metabolism	Metabolism of terpenoids and polyketides	Carotenoid biosynthesis	ko00906	K14595	AOG; abscisate beta-glucosyltransferase [EC:2.4.1.263]	12/7930	20/27294	0.0038295	0.0210622	0.0163047	TEA001578.1/TEA012544.1/TEA010264.1/TEA013438.1/TEA012748.1/TEA013435.1/TEA014260.1/TEA031573.1/TEA022342.1/TEA024307.1/TEA025983.1/TEA022725.1	12
Metabolism	Metabolism of terpenoids and polyketides	Zeatin biosynthesis	ko00908	K13496	UGT73C; UDP-glucosyltransferase 73C [EC:2.4.1.-]	58/7930	78/27294	1.57684e-16	1.16213e-14	8.9963e-15	TEA000065.1/TEA000079.1/TEA000116.1/TEA000117.1/TEA000119.1/TEA001577.1/TEA001578.1/TEA012544.1/TEA025833.1/TEA025848.1/TEA003214.1/TEA027943.1/TEA027948.1/TEA005004.1/TEA005008.1/TEA031478.1/TEA031479.1/TEA031489.1/TEA005349.1/TEA001786.1/TEA008451.1/TEA008460.1/TEA030286.1/TEA008897.1/TEA024001.1/TEA024806.1/TEA010935.1/TEA010939.1/TEA010940.1/TEA012708.1/TEA012722.1/TEA014953.1/TEA015320.1/TEA…	58
Metabolism	Metabolism of terpenoids and polyketides	Zeatin biosynthesis	ko00908	K13493	UGT76C1_2; cytokinin-N-glucosyltransferase [EC:2.4.1.-]	26/7930	30/27294	7.95214e-11	2.44197e-09	1.89038e-09	TEA019112.1/TEA001613.1/TEA012670.1/TEA002418.1/TEA003171.1/TEA016996.1/TEA007813.1/TEA008543.1/TEA000375.1/TEA004361.1/TEA008545.1/TEA008552.1/TEA008548.1/TEA008557.1/TEA009294.1/TEA009309.1/TEA011687.1/TEA011694.1/TEA012625.1/TEA018445.1/TEA028429.1/TEA023030.1/TEA028423.1/TEA028433.1/TEA028435.1/TEA031670.1	26
Metabolism	Metabolism of terpenoids and polyketides	Zeatin biosynthesis	ko00908	K13495	CISZOG; cis-zeatin O-glucosyltransferase [EC:2.4.1.215]	15/7930	17/27294	6.33902e-07	8.49429e-06	6.5756e-06	TEA001559.1/TEA001560.1/TEA001561.1/TEA003258.1/TEA003285.1/TEA010880.1/TEA009611.1/TEA009739.1/TEA005091.1/TEA009742.1/TEA009753.1/TEA033358.1/TEA015315.1/TEA025983.1/TEA025984.1	15
Metabolism	Metabolism of terpenoids and polyketides	Sesquiterpenoid and triterpenoid biosynthesis	ko00909	K15803	GERD; (-)-germacrene D synthase [EC:4.2.3.75]	25/7930	32/27294	1.27117e-08	2.285e-07	1.76886e-07	TEA002287.1/TEA017307.1/TEA005096.1/TEA005117.1/TEA024081.1/TEA027061.1/TEA010895.1/TEA010904.1/TEA014184.1/TEA017878.1/TEA017886.1/TEA017888.1/TEA025177.1/TEA022784.1/TEA023168.1/TEA021924.1/TEA029348.1/TEA029353.1/TEA029355.1/TEA029356.1/TEA031961.1/TEA031969.1/TEA031966.1/TEA032538.1/TEA032539.1	25
Metabolism	Metabolism of terpenoids and polyketides	Sesquiterpenoid and triterpenoid biosynthesis	ko00909	K14181	TPS1; valencene/7-epi-alpha-selinene synthase [EC:4.2.3.73 4.2.3.86]	9/7930	12/27294	0.00130913	0.00804023	0.0062241	TEA002287.1/TEA005096.1/TEA010904.1/TEA014184.1/TEA017886.1/TEA022784.1/TEA029353.1/TEA029355.1/TEA029356.1	9
Metabolism	Xenobiotics biodegradation and metabolism	Drug metabolism - cytochrome P450	ko00982	K00485	FMO; dimethylaniline monooxygenase (N-oxide forming) [EC:1.14.13.8]	10/7930	15/27294	0.00280154	0.0160057	0.0123903	TEA010298.1/TEA012067.1/TEA015651.1/TEA015280.1/TEA025729.1/TEA024530.1/TEA024532.1/TEA025124.1/TEA025129.1/TEA016987.1	10
Brite Hierarchies	Protein families: genetic information processing	Translation factors	ko03012	K15030	EIF3M; translation initiation factor 3 subunit M	38/7930	62/27294	1.31436e-07	2.06102e-06	1.59548e-06	TEA000485.1/TEA007529.1/TEA004693.1/TEA006797.1/TEA006812.1/TEA007225.1/TEA009038.1/TEA012785.1/TEA012790.1/TEA014628.1/TEA015690.1/TEA015691.1/TEA015823.1/TEA015824.1/TEA016124.1/TEA016132.1/TEA019889.1/TEA020713.1/TEA020716.1/TEA020717.1/TEA020719.1/TEA020721.1/TEA022770.1/TEA023033.1/TEA023045.1/TEA023046.1/TEA023219.1/TEA023224.1/TEA024115.1/TEA031701.1/TEA029755.1/TEA029759.1/TEA031401.1/TEA…	38
Brite Hierarchies	Protein families: genetic information processing	Mitochondrial biogenesis	ko03029	K08900	BCS1; mitochondrial chaperone BCS1	25/7930	46/27294	0.000283715	0.0021121	0.00163502	TEA001025.1/TEA020425.1/TEA004512.1/TEA004515.1/TEA007507.1/TEA007508.1/TEA008540.1/TEA022819.1/TEA022839.1/TEA022852.1/TEA029408.1/TEA029409.1/TEA029412.1/TEA014805.1/TEA014820.1/TEA018863.1/TEA018872.1/TEA019636.1/TEA020101.1/TEA024931.1/TEA029407.1/TEA031631.1/TEA031644.1/TEA031655.1/TEA031660.1	25
Brite Hierarchies	Protein families: genetic information processing	Mitochondrial biogenesis	ko03029	K17964	LRPPRC; leucine-rich PPR motif-containing protein, mitochondrial	115/7930	306/27294	0.000758402	0.00512791	0.00396962	TEA000839.1/TEA000840.1/TEA002082.1/TEA002427.1/TEA002431.1/TEA002433.1/TEA002436.1/TEA002438.1/TEA002443.1/TEA002430.1/TEA027617.1/TEA022612.1/TEA022616.1/TEA003408.1/TEA003424.1/TEA004610.1/TEA004619.1/TEA033631.1/TEA033633.1/TEA005949.1/TEA005960.1/TEA007623.1/TEA008251.1/TEA008266.1/TEA008284.1/TEA009140.1/TEA009508.1/TEA014986.1/TEA009993.1/TEA014394.1/TEA010456.1/TEA010464.1/TEA010709.1/TEA…	115
Brite Hierarchies	Protein families: genetic information processing	Chromosome and associated proteins	ko03036	K14440	SMARCAL1, HARP; SWI/SNF-related matrix-associated actin-dependent regulator of chromatin subfamily A-like protein 1 [EC:3.6.4.12]	19/7930	27/27294	1.05993e-05	0.000110023	8.51712e-05	TEA002779.1/TEA002786.1/TEA002959.1/TEA002960.1/TEA010448.1/TEA004052.1/TEA005100.1/TEA005130.1/TEA006159.1/TEA010639.1/TEA015237.1/TEA029542.1/TEA027120.1/TEA027130.1/TEA027414.1/TEA006236.1/TEA028771.1/TEA028901.1/TEA029539.1	19
Brite Hierarchies	Protein families: genetic information processing	Chromosome and associated proteins	ko03036	K11279	NAP1L1, NRP; nucleosome assembly protein 1-like 1	12/7930	14/27294	1.7556e-05	0.000174848	0.000135354	TEA000151.1/TEA011521.1/TEA002261.1/TEA021010.1/TEA009523.1/TEA012530.1/TEA012531.1/TEA013265.1/TEA018678.1/TEA028293.1/TEA028878.1/TEA028882.1	12
Brite Hierarchies	Protein families: genetic information processing	Spliceosome	ko03041	K13199	SERBP1; plasminogen activator inhibitor 1 RNA-binding protein	42/7930	95/27294	0.00117755	0.00741755	0.00574207	TEA000427.1/TEA003789.1/TEA010692.1/TEA032205.1/TEA032207.1/TEA027080.1/TEA001434.1/TEA001444.1/TEA009626.1/TEA010690.1/TEA005174.1/TEA029321.1/TEA005408.1/TEA007914.1/TEA009714.1/TEA004409.1/TEA028702.1/TEA011321.1/TEA001882.1/TEA020263.1/TEA017540.1/TEA032047.1/TEA017552.1/TEA003028.1/TEA032289.1/TEA020343.1/TEA020363.1/TEA020361.1/TEA022722.1/TEA022731.1/TEA026153.1/TEA021009.1/TEA026310.1/TEA…	42
Brite Hierarchies	Protein families: genetic information processing	DNA repair and recombination proteins	ko03400	K19022	AP5B1; AP-5 complex subunit beta-1	27/7930	41/27294	1.13453e-06	1.49312e-05	1.15585e-05	TEA002964.1/TEA009972.1/TEA001004.1/TEA010180.1/TEA033448.1/TEA010181.1/TEA010501.1/TEA025072.1/TEA011443.1/TEA001428.1/TEA012721.1/TEA012739.1/TEA013054.1/TEA013579.1/TEA028408.1/TEA013857.1/TEA014750.1/TEA014765.1/TEA031414.1/TEA031436.1/TEA017785.1/TEA018050.1/TEA019252.1/TEA019258.1/TEA031265.1/TEA031267.1/TEA033447.1	27
Brite Hierarchies	Protein families: genetic information processing	DNA repair and recombination proteins	ko03400	K19027	ZFYVE26; zinc finger FYVE domain-containing protein 26	25/7930	48/27294	0.000666114	0.0045881	0.00355174	TEA002779.1/TEA002786.1/TEA002787.1/TEA002959.1/TEA002960.1/TEA010448.1/TEA003910.1/TEA020163.1/TEA004052.1/TEA005100.1/TEA005130.1/TEA006159.1/TEA010639.1/TEA015237.1/TEA029542.1/TEA022672.1/TEA027120.1/TEA027130.1/TEA027366.1/TEA006236.1/TEA028771.1/TEA028901.1/TEA006464.1/TEA029149.1/TEA029539.1	25
Brite Hierarchies	Protein families: genetic information processing	Ubiquitin system	ko04121	K10278	FBXL12; F-box and leucine-rich repeat protein 12	14/7930	22/27294	0.000788432	0.00528249	0.00408928	TEA003856.1/TEA003866.1/TEA009481.1/TEA010325.1/TEA010331.1/TEA010336.1/TEA018364.1/TEA018370.1/TEA020589.1/TEA020610.1/TEA024221.1/TEA024222.1/TEA024225.1/TEA033398.1	14
Brite Hierarchies	Protein families: genetic information processing	Membrane trafficking	ko04131	K20393	ARL6IP5, PRAF3; PRA1 family protein 3	45/7930	65/27294	2.36113e-11	7.90978e-10	6.12311e-10	TEA000969.1/TEA002349.1/TEA006035.1/TEA000978.1/TEA020181.1/TEA020203.1/TEA004571.1/TEA004587.1/TEA011446.1/TEA005346.1/TEA005348.1/TEA018752.1/TEA018764.1/TEA027306.1/TEA006209.1/TEA006222.1/TEA006227.1/TEA007012.1/TEA007026.1/TEA007889.1/TEA007891.1/TEA007901.1/TEA009594.1/TEA015118.1/TEA013417.1/TEA013541.1/TEA013549.1/TEA021075.1/TEA009400.1/TEA015266.1/TEA015274.1/TEA015277.1/TEA008494.1/TEA…	45
Brite Hierarchies	Protein families: metabolism	Cytochrome P450	ko00199	K00517	CYP81F; indol-3-yl-methylglucosinolate hydroxylase [EC:1.14.-.-]	50/7930	80/27294	5.32565e-10	1.35345e-08	1.04773e-08	TEA000596.1/TEA000599.1/TEA000602.1/TEA000612.1/TEA000613.1/TEA000621.1/TEA000625.1/TEA000597.1/TEA000610.1/TEA000615.1/TEA000620.1/TEA000603.1/TEA004031.1/TEA004032.1/TEA004035.1/TEA004036.1/TEA004038.1/TEA004697.1/TEA004698.1/TEA006512.1/TEA006516.1/TEA006520.1/TEA006536.1/TEA007081.1/TEA007086.1/TEA007092.1/TEA007093.1/TEA007098.1/TEA007102.1/TEA029188.1/TEA008189.1/TEA008199.1/TEA008194.1/TEA…	50
Brite Hierarchies	Protein families: metabolism	Cytochrome P450	ko00199	K20556	CYP76C; cytochrome P450 family 76 subfamily C	25/7930	31/27294	3.85015e-09	7.68713e-08	5.95076e-08	TEA001530.1/TEA001541.1/TEA001544.1/TEA018106.1/TEA018113.1/TEA006301.1/TEA006306.1/TEA006307.1/TEA009212.1/TEA018105.1/TEA025455.1/TEA020412.1/TEA020413.1/TEA025463.1/TEA025466.1/TEA025468.1/TEA026304.1/TEA026323.1/TEA026324.1/TEA030704.1/TEA030062.1/TEA030698.1/TEA030699.1/TEA031687.1/TEA004398.1	25
Brite Hierarchies	Protein families: metabolism	Cytochrome P450	ko00199	K07426	CYP4B1; cytochrome P450 family 4 subfamily B polypeptide 1 [EC:1.14.14.1]	18/7930	26/27294	2.59529e-05	0.000248406	0.000192296	TEA007257.1/TEA007259.1/TEA007261.1/TEA007266.1/TEA010206.1/TEA017006.1/TEA017007.1/TEA017776.1/TEA017783.1/TEA017787.1/TEA027002.1/TEA017771.1/TEA017791.1/TEA018674.1/TEA018680.1/TEA018711.1/TEA018715.1/TEA024837.1	18
Brite Hierarchies	Protein families: metabolism	Cytochrome P450	ko00199	K20617	CYP71A; cytochrome P450 family 71 subfamily A	10/7930	13/27294	0.000488545	0.00342912	0.00265455	TEA007001.1/TEA007004.1/TEA007922.1/TEA024926.1/TEA011129.1/TEA021468.1/TEA017496.1/TEA017526.1/TEA015121.1/TEA025560.1	10
Brite Hierarchies	Protein families: metabolism	Cytochrome P450	ko00199	K20667	CYP716A; beta-amyrin 28-monooxygenase [EC:1.14.14.126]	19/7930	37/27294	0.00354674	0.0196537	0.0152143	TEA007706.1/TEA007711.1/TEA012005.1/TEA012006.1/TEA012696.1/TEA012702.1/TEA014508.1/TEA028428.1/TEA018956.1/TEA018969.1/TEA020348.1/TEA000010.1/TEA000012.1/TEA024389.1/TEA023733.1/TEA030907.1/TEA029708.1/TEA016033.1/TEA029762.1	19
Brite Hierarchies	Protein families: metabolism	Peptidases and inhibitors	ko01002	K16296	SCPL-I; serine carboxypeptidase-like clade I [EC:3.4.16.-]	30/7930	44/27294	8.81623e-08	1.47672e-06	1.14316e-06	TEA000223.1/TEA016463.1/TEA009664.1/TEA010715.1/TEA034056.1/TEA018743.1/TEA014137.1/TEA018744.1/TEA018747.1/TEA029700.1/TEA018746.1/TEA023432.1/TEA023444.1/TEA023451.1/TEA034027.1/TEA034039.1/TEA034034.1/TEA034036.1/TEA034037.1/TEA034038.1/TEA034026.1/TEA023991.1/TEA030525.1/TEA030526.1/TEA034017.1/TEA034055.1/TEA034031.1/TEA034032.1/TEA034033.1/TEA034057.1	30
Brite Hierarchies	Protein families: metabolism	Peptidases and inhibitors	ko01002	K16292	CEP, CYSEP; KDEL-tailed cysteine endopeptidase [EC:3.4.22.-]	18/7930	36/27294	0.00644122	0.033668	0.026063	TEA005701.1/TEA005707.1/TEA009249.1/TEA018806.1/TEA013747.1/TEA013749.1/TEA015268.1/TEA031807.1/TEA018034.1/TEA011056.1/TEA026559.1/TEA018827.1/TEA018830.1/TEA028955.1/TEA028961.1/TEA020240.1/TEA033144.1/TEA033145.1	18
Brite Hierarchies	Protein families: metabolism	Glycosyltransferases	ko01003	K13692	IAGLU; UDP-glucose:(indol-3-yl)acetate beta-D-glucosyltransferase [EC:2.4.1.121]	40/7930	46/27294	4.02849e-16	2.69909e-14	2.08942e-14	TEA000230.1/TEA000239.1/TEA002066.1/TEA002086.1/TEA002089.1/TEA002090.1/TEA002091.1/TEA002101.1/TEA002309.1/TEA006609.1/TEA028886.1/TEA002856.1/TEA002858.1/TEA002859.1/TEA016993.1/TEA006699.1/TEA006710.1/TEA007047.1/TEA007056.1/TEA009847.1/TEA012632.1/TEA013884.1/TEA013891.1/TEA013893.1/TEA013919.1/TEA013906.1/TEA019941.1/TEA019946.1/TEA024234.1/TEA025799.1/TEA025806.1/TEA026413.1/TEA027895.1/TEA…	40
Brite Hierarchies	Protein families: metabolism	Glycosyltransferases	ko01003	K13691	SGT1; pathogen-inducible salicylic acid glucosyltransferase [EC:2.4.1.-]	45/7930	57/27294	8.37144e-15	4.74596e-13	3.67394e-13	TEA001057.1/TEA001613.1/TEA002629.1/TEA018400.1/TEA022489.1/TEA003170.1/TEA004834.1/TEA016683.1/TEA016685.1/TEA016995.1/TEA006699.1/TEA006701.1/TEA006702.1/TEA006710.1/TEA007042.1/TEA007056.1/TEA007057.1/TEA007813.1/TEA008225.1/TEA008229.1/TEA009290.1/TEA009294.1/TEA009309.1/TEA026939.1/TEA009729.1/TEA009733.1/TEA009734.1/TEA011694.1/TEA012478.1/TEA012625.1/TEA018429.1/TEA016994.1/TEA018386.1/TEA…	45
Brite Hierarchies	Protein families: metabolism	Glycosyltransferases	ko01003	K08237	E2.4.1.218; hydroquinone glucosyltransferase [EC:2.4.1.218]	37/7930	55/27294	4.88638e-09	9.477e-08	7.33633e-08	TEA005211.1/TEA004391.1/TEA005824.1/TEA011883.1/TEA023592.1/TEA023603.1/TEA023618.1/TEA023619.1/TEA030286.1/TEA030297.1/TEA008906.1/TEA008907.1/TEA008918.1/TEA012191.1/TEA009729.1/TEA010914.1/TEA006712.1/TEA006713.1/TEA016703.1/TEA031181.1/TEA014410.1/TEA016178.1/TEA021094.1/TEA017166.1/TEA019328.1/TEA019945.1/TEA020797.1/TEA021580.1/TEA021582.1/TEA023621.1/TEA023622.1/TEA023623.1/TEA025706.1/TEA…	37
Brite Hierarchies	Protein families: metabolism	Protein phosphatases and associated proteins	ko01009	K15502	ANKRD28; serine/threonine-protein phosphatase 6 regulatory ankyrin repeat subunit A	145/7930	242/27294	1.29279e-23	1.90558e-21	1.47515e-21	TEA000147.1/TEA000148.1/TEA000166.1/TEA000170.1/TEA006449.1/TEA030625.1/TEA000260.1/TEA000275.1/TEA000590.1/TEA004037.1/TEA021913.1/TEA000592.1/TEA000814.1/TEA031374.1/TEA001131.1/TEA001139.1/TEA001141.1/TEA033689.1/TEA001933.1/TEA011302.1/TEA002119.1/TEA002134.1/TEA002946.1/TEA002947.1/TEA002293.1/TEA011309.1/TEA002327.1/TEA002332.1/TEA021374.1/TEA003340.1/TEA004748.1/TEA004750.1/TEA008895.1/TEA…	145
Brite Hierarchies	Protein families: metabolism	Protein phosphatases and associated proteins	ko01009	K17609	NXN; nucleoredoxin [EC:1.8.1.8]	22/7930	41/27294	0.000819064	0.00538974	0.0041723	TEA006035.1/TEA000978.1/TEA020181.1/TEA001047.1/TEA001053.1/TEA004571.1/TEA011446.1/TEA007131.1/TEA007155.1/TEA005443.1/TEA011085.1/TEA015118.1/TEA011887.1/TEA011891.1/TEA011900.1/TEA011889.1/TEA013417.1/TEA018292.1/TEA020427.1/TEA022460.1/TEA023961.1/TEA023968.1	22
Brite Hierarchies	Protein families: signaling and cellular processes	Transporters	ko02000	K06901	pbuG; putative MFS transporter, AGZA family, xanthine/uracil permease	18/7930	22/27294	4.35331e-07	6.29097e-06	4.86996e-06	TEA002599.1/TEA015832.1/TEA003915.1/TEA003917.1/TEA009366.1/TEA009922.1/TEA009928.1/TEA025230.1/TEA027966.1/TEA031247.1/TEA031629.1/TEA024231.1/TEA024235.1/TEA031041.1/TEA031045.1/TEA033871.1/TEA027108.1/TEA027112.1	18
Brite Hierarchies	Protein families: signaling and cellular processes	Transporters	ko02000	K14638	SLC15A3_4, PHT; solute carrier family 15 (peptide/histidine transporter), member 3/4	51/7930	120/27294	0.001128	0.00729241	0.0056452	TEA000002.1/TEA000005.1/TEA000295.1/TEA000304.1/TEA024084.1/TEA024100.1/TEA024102.1/TEA000917.1/TEA001987.1/TEA001993.1/TEA004334.1/TEA010347.1/TEA012823.1/TEA004878.1/TEA004879.1/TEA004881.1/TEA004882.1/TEA005580.1/TEA005583.1/TEA009775.1/TEA014484.1/TEA014850.1/TEA017621.1/TEA015674.1/TEA013384.1/TEA016631.1/TEA000143.1/TEA019732.1/TEA022498.1/TEA022504.1/TEA023226.1/TEA024019.1/TEA024022.1/TEA…	51
Brite Hierarchies	Protein families: signaling and cellular processes	Transporters	ko02000	K08150	SLC2A13, ITR; MFS transporter, SP family, solute carrier family 2 (myo-inositol transporter), member 13	31/7930	66/27294	0.00153929	0.00929883	0.00719841	TEA001797.1/TEA022236.1/TEA002924.1/TEA006373.1/TEA014290.1/TEA014295.1/TEA003690.1/TEA014293.1/TEA008427.1/TEA012112.1/TEA016800.1/TEA016805.1/TEA016810.1/TEA014585.1/TEA014586.1/TEA015126.1/TEA015131.1/TEA015730.1/TEA004377.1/TEA004378.1/TEA020891.1/TEA020900.1/TEA020903.1/TEA021677.1/TEA021688.1/TEA024779.1/TEA025114.1/TEA031491.1/TEA033617.1/TEA033621.1/TEA024345.1	31
Brite Hierarchies	Protein families: signaling and cellular processes	Ion channels	ko04040	K05387	GRIP; glutamate receptor, ionotropic, plant	30/7930	51/27294	8.95829e-06	9.7092e-05	7.51609e-05	TEA002625.1/TEA002627.1/TEA002640.1/TEA006194.1/TEA006201.1/TEA025612.1/TEA008575.1/TEA006325.1/TEA010156.1/TEA015209.1/TEA015226.1/TEA012108.1/TEA012368.1/TEA025071.1/TEA012649.1/TEA011123.1/TEA014866.1/TEA014867.1/TEA014868.1/TEA016912.1/TEA022230.1/TEA026505.1/TEA023010.1/TEA023013.1/TEA023851.1/TEA023855.1/TEA024968.1/TEA024970.1/TEA025566.1/TEA025579.1	30
Brite Hierarchies	Protein families: signaling and cellular processes	Cytoskeleton proteins	ko04812	K10406	KIFC2_3; kinesin family member C2/C3	68/7930	150/27294	1.64699e-05	0.000166278	0.000128719	TEA000121.1/TEA000122.1/TEA000148.1/TEA004109.1/TEA019909.1/TEA001626.1/TEA001657.1/TEA001649.1/TEA001656.1/TEA024686.1/TEA001741.1/TEA017485.1/TEA003505.1/TEA004525.1/TEA004566.1/TEA004579.1/TEA005175.1/TEA005427.1/TEA005534.1/TEA009126.1/TEA009131.1/TEA010323.1/TEA027621.1/TEA027622.1/TEA003006.1/TEA012944.1/TEA031581.1/TEA013853.1/TEA015785.1/TEA015737.1/TEA018237.1/TEA018249.1/TEA017736.1/TEA…	68
Cellular Processes	Transport and catabolism	Autophagy - yeast	ko04138	K20181	VPS18, PEP3; vacuolar protein sorting-associated protein 18	37/7930	56/27294	1.03623e-08	1.95821e-07	1.51589e-07	TEA000172.1/TEA001166.1/TEA017832.1/TEA001289.1/TEA005376.1/TEA005378.1/TEA009342.1/TEA003732.1/TEA006999.1/TEA020315.1/TEA004488.1/TEA004495.1/TEA008246.1/TEA008255.1/TEA008272.1/TEA004527.1/TEA004799.1/TEA023251.1/TEA022734.1/TEA007168.1/TEA007182.1/TEA007386.1/TEA007971.1/TEA008086.1/TEA008336.1/TEA017330.1/TEA017345.1/TEA026081.1/TEA026082.1/TEA014450.1/TEA016041.1/TEA017318.1/TEA024843.1/TEA…	37
Cellular Processes	Transport and catabolism	Mitophagy - yeast	ko04139	K08955	YME1; ATP-dependent metalloprotease [EC:3.4.24.-]	26/7930	39/27294	1.25829e-06	1.62694e-05	1.25945e-05	TEA000492.1/TEA007530.1/TEA004693.1/TEA007210.1/TEA017469.1/TEA009038.1/TEA009039.1/TEA009040.1/TEA009045.1/TEA012789.1/TEA012794.1/TEA006716.1/TEA014594.1/TEA014628.1/TEA019836.1/TEA019921.1/TEA020100.1/TEA018427.1/TEA026227.1/TEA008811.1/TEA024971.1/TEA024972.1/TEA029759.1/TEA032905.1/TEA031731.1/TEA032088.1	26
Cellular Processes	Transport and catabolism	Autophagy - animal	ko04140	K07874	RAB1A; Ras-related protein Rab-1A	22/7930	46/27294	0.00541179	0.0286942	0.0222127	TEA000053.1/TEA000666.1/TEA003664.1/TEA013131.1/TEA028984.1/TEA010178.1/TEA009178.1/TEA005693.1/TEA013725.1/TEA013736.1/TEA033622.1/TEA019485.1/TEA020297.1/TEA020341.1/TEA024254.1/TEA024255.1/TEA024258.1/TEA024261.1/TEA028807.1/TEA029779.1/TEA017367.1/TEA033430.1	22
Cellular Processes	Transport and catabolism	Lysosome	ko04142	K12347	SLC11A1, NRAMP1; natural resistance-associated macrophage protein 1	9/7930	14/27294	0.00656206	0.034058	0.026365	TEA000600.1/TEA000624.1/TEA012361.1/TEA025235.1/TEA032256.1/TEA017264.1/TEA002435.1/TEA027577.1/TEA019306.1	9
Environmental Information Processing	Membrane transport	ABC transporters	ko02010	K05643	ABCA3; ATP-binding cassette, subfamily A (ABC1), member 3	12/7930	19/27294	0.00207928	0.0121621	0.00941493	TEA003085.1/TEA016638.1/TEA031508.1/TEA013917.1/TEA013924.1/TEA016639.1/TEA023454.1/TEA012386.1/TEA031499.1/TEA031515.1/TEA031706.1/TEA031723.1	12
Environmental Information Processing	Signal transduction	MAPK signaling pathway	ko04010	K04730	IRAK1; interleukin-1 receptor-associated kinase 1 [EC:2.7.11.1]	202/7930	411/27294	4.69492e-18	4.94308e-16	3.82653e-16	TEA019497.1/TEA025446.1/TEA003653.1/TEA000997.1/TEA001000.1/TEA004303.1/TEA004306.1/TEA001173.1/TEA005377.1/TEA009359.1/TEA009365.1/TEA026316.1/TEA026328.1/TEA013036.1/TEA026504.1/TEA029735.1/TEA024220.1/TEA002636.1/TEA002641.1/TEA013515.1/TEA003394.1/TEA009502.1/TEA003569.1/TEA003592.1/TEA003680.1/TEA003811.1/TEA012027.1/TEA004213.1/TEA004208.1/TEA004310.1/TEA004652.1/TEA010347.1/TEA012823.1/TEA…	202
Environmental Information Processing	Signal transduction	Ras signaling pathway	ko04014	K19613	SHOC2, SUR8; leucine-rich repeat protein SHOC2	144/7930	223/27294	3.10734e-28	1.14505e-25	8.86409e-26	TEA000120.1/TEA000121.1/TEA000130.1/TEA012445.1/TEA000475.1/TEA019650.1/TEA001042.1/TEA025540.1/TEA001047.1/TEA001053.1/TEA001385.1/TEA001399.1/TEA016538.1/TEA001391.1/TEA016549.1/TEA029791.1/TEA001400.1/TEA029787.1/TEA001657.1/TEA001649.1/TEA001656.1/TEA001383.1/TEA010519.1/TEA003234.1/TEA003235.1/TEA003261.1/TEA001382.1/TEA010239.1/TEA015287.1/TEA024741.1/TEA003489.1/TEA006278.1/TEA006279.1/TEA…	144
Environmental Information Processing	Signal transduction	MAPK signaling pathway - plant	ko04016	K13420	FLS2; LRR receptor-like serine/threonine-protein kinase FLS2 [EC:2.7.11.1]	141/7930	260/27294	1.39711e-17	1.28708e-15	9.96357e-16	TEA000175.1/TEA000188.1/TEA004670.1/TEA004671.1/TEA012170.1/TEA004109.1/TEA009359.1/TEA001426.1/TEA024686.1/TEA017483.1/TEA001788.1/TEA005993.1/TEA032262.1/TEA001815.1/TEA002131.1/TEA007316.1/TEA021356.1/TEA031350.1/TEA003504.1/TEA003514.1/TEA012027.1/TEA012032.1/TEA004562.1/TEA027343.1/TEA004667.1/TEA011021.1/TEA011022.1/TEA017737.1/TEA029318.1/TEA005424.1/TEA030849.1/TEA005878.1/TEA005908.1/TEA…	141
Environmental Information Processing	Signal transduction	MAPK signaling pathway - plant	ko04016	K13449	PR1; pathogenesis-related protein 1	11/7930	16/27294	0.00116363	0.00741755	0.00574207	TEA004541.1/TEA004542.1/TEA004551.1/TEA021361.1/TEA022146.1/TEA022150.1/TEA022240.1/TEA028218.1/TEA028234.1/TEA030748.1/TEA030752.1	11
Environmental Information Processing	Signal transduction	MAPK signaling pathway - plant	ko04016	K20716	MAPKKK17_18; mitogen-activated protein kinase kinase kinase 17/18	20/7930	38/27294	0.00191057	0.0112647	0.00872026	TEA003295.1/TEA012181.1/TEA008482.1/TEA024536.1/TEA032122.1/TEA032138.1/TEA013992.1/TEA013993.1/TEA014003.1/TEA020692.1/TEA020703.1/TEA020705.1/TEA022267.1/TEA022272.1/TEA022277.1/TEA028844.1/TEA028856.1/TEA031689.1/TEA031691.1/TEA031722.1	20
Environmental Information Processing	Signal transduction	MAPK signaling pathway - plant	ko04016	K14516	ERF1; ethylene-responsive transcription factor 1	11/7930	17/27294	0.00243178	0.0140018	0.010839	TEA004159.1/TEA004351.1/TEA009631.1/TEA018163.1/TEA018164.1/TEA014156.1/TEA019401.1/TEA019421.1/TEA029857.1/TEA029858.1/TEA031358.1	11
Environmental Information Processing	Signal transduction	Wnt signaling pathway	ko04310	K19626	INVS; inversin	42/7930	56/27294	1.47095e-12	5.70575e-11	4.41694e-11	TEA006449.1/TEA030625.1/TEA001131.1/TEA001139.1/TEA033689.1/TEA011302.1/TEA003671.1/TEA031838.1/TEA031845.1/TEA008245.1/TEA008254.1/TEA008259.1/TEA008291.1/TEA012963.1/TEA017646.1/TEA021233.1/TEA033385.1/TEA021483.1/TEA033275.1/TEA033276.1/TEA022258.1/TEA022416.1/TEA022421.1/TEA022598.1/TEA011076.1/TEA026538.1/TEA026721.1/TEA026723.1/TEA026729.1/TEA027770.1/TEA029767.1/TEA028000.1/TEA028003.1/TEA…	42
Environmental Information Processing	Signal transduction	Wnt signaling pathway	ko04310	K04505	PSEN1, PS1; presenilin 1 [EC:3.4.23.-]	7/7930	10/27294	0.00873652	0.0438014	0.0339076	TEA002286.1/TEA000792.1/TEA013990.1/TEA016926.1/TEA017387.1/TEA018523.1/TEA018525.1	7
Environmental Information Processing	Signal transduction	Hippo signaling pathway	ko04390	K06685	MOB1, Mats; MOB kinase activator 1	10/7930	17/27294	0.00995941	0.048739	0.0377298	TEA014726.1/TEA014727.1/TEA017220.1/TEA017223.1/TEA019755.1/TEA022109.1/TEA019756.1/TEA022445.1/TEA022446.1/TEA027961.1	10
Genetic Information Processing	Folding, sorting and degradation	RNA degradation	ko03018	K12598	MTR4, SKIV2L2; ATP-dependent RNA helicase DOB1 [EC:3.6.4.13]	27/7930	51/27294	0.000290868	0.0021437	0.00165948	TEA002964.1/TEA009972.1/TEA001004.1/TEA010180.1/TEA033448.1/TEA010501.1/TEA010522.1/TEA025072.1/TEA001428.1/TEA012721.1/TEA012739.1/TEA013054.1/TEA013579.1/TEA028408.1/TEA013857.1/TEA014750.1/TEA014765.1/TEA031414.1/TEA031436.1/TEA017785.1/TEA018050.1/TEA022073.1/TEA019252.1/TEA019258.1/TEA031265.1/TEA031267.1/TEA033447.1	27
Genetic Information Processing	Folding, sorting and degradation	Protein processing in endoplasmic reticulum	ko04141	K04079	HSP90A, htpG; molecular chaperone HtpG	28/7930	42/27294	4.89429e-07	6.93671e-06	5.36985e-06	TEA000492.1/TEA007496.1/TEA007210.1/TEA009038.1/TEA009040.1/TEA009045.1/TEA009047.1/TEA012789.1/TEA012794.1/TEA019258.1/TEA019836.1/TEA019921.1/TEA020100.1/TEA020201.1/TEA018427.1/TEA022770.1/TEA023045.1/TEA026227.1/TEA024115.1/TEA008811.1/TEA024947.1/TEA024971.1/TEA024972.1/TEA029755.1/TEA029759.1/TEA031709.1/TEA031731.1/TEA032088.1	28
Genetic Information Processing	Folding, sorting and degradation	Protein processing in endoplasmic reticulum	ko04141	K03868	RBX1, ROC1; RING-box protein 1 [EC:2.3.2.32]	13/7930	21/27294	0.00175932	0.0104566	0.00809464	TEA004180.1/TEA004182.1/TEA005691.1/TEA005694.1/TEA014425.1/TEA014433.1/TEA014436.1/TEA014437.1/TEA014441.1/TEA014445.1/TEA014461.1/TEA027832.1/TEA024454.1	13
Genetic Information Processing	Replication and repair	Fanconi anemia pathway	ko03460	K15078	SLX1; structure-specific endonuclease subunit SLX1 [EC:3.6.1.-]	71/7930	114/27294	1.727e-13	7.48707e-12	5.79589e-12	TEA000130.1/TEA012445.1/TEA019650.1/TEA001385.1/TEA016528.1/TEA016538.1/TEA016549.1/TEA029787.1/TEA002581.1/TEA010519.1/TEA010239.1/TEA003489.1/TEA006278.1/TEA006279.1/TEA014147.1/TEA003650.1/TEA023509.1/TEA029814.1/TEA029809.1/TEA008140.1/TEA001938.1/TEA008608.1/TEA008937.1/TEA008949.1/TEA008953.1/TEA008954.1/TEA026266.1/TEA009048.1/TEA015094.1/TEA016343.1/TEA016374.1/TEA031824.1/TEA009884.1/TEA…	71
Genetic Information Processing	Transcription	RNA polymerase	ko03020	K03021	RPC2, POLR3B; DNA-directed RNA polymerase III subunit RPC2 [EC:2.7.7.6]	27/7930	42/27294	2.2957e-06	2.77366e-05	2.14714e-05	TEA000280.1/TEA019909.1/TEA002807.1/TEA002820.1/TEA003326.1/TEA003514.1/TEA003505.1/TEA004566.1/TEA005534.1/TEA029066.1/TEA007868.1/TEA015785.1/TEA015438.1/TEA017772.1/TEA017782.1/TEA019037.1/TEA020091.1/TEA020104.1/TEA020093.1/TEA020113.1/TEA020370.1/TEA008379.1/TEA020378.1/TEA020398.1/TEA022932.1/TEA025725.1/TEA032154.1	27
Genetic Information Processing	Transcription	Spliceosome	ko03040	K03283	HSPA1s; heat shock 70kDa protein 1/2/6/8	65/7930	105/27294	2.67924e-12	9.87302e-11	7.6429e-11	TEA020181.1/TEA020203.1/TEA002964.1/TEA004334.1/TEA012823.1/TEA005970.1/TEA016722.1/TEA006051.1/TEA014009.1/TEA031364.1/TEA009775.1/TEA009972.1/TEA001004.1/TEA010180.1/TEA033448.1/TEA010181.1/TEA010501.1/TEA010522.1/TEA025072.1/TEA001428.1/TEA012721.1/TEA012739.1/TEA013054.1/TEA013417.1/TEA013579.1/TEA028408.1/TEA013857.1/TEA013882.1/TEA014750.1/TEA014765.1/TEA031414.1/TEA031436.1/TEA026636.1/TEA…	65
Genetic Information Processing	Transcription	Spliceosome	ko03040	K12844	PRPF31; U4/U6 small nuclear ribonucleoprotein PRP31	12/7930	18/27294	0.0010409	0.00678885	0.00525539	TEA007892.1/TEA007903.1/TEA013347.1/TEA004178.1/TEA014594.1/TEA014628.1/TEA014697.1/TEA010250.1/TEA021329.1/TEA021334.1/TEA016691.1/TEA032366.1	12
Genetic Information Processing	Translation	Aminoacyl-tRNA biosynthesis	ko00970	K04567	KARS, lysS; lysyl-tRNA synthetase, class II [EC:6.1.1.6]	34/7930	57/27294	1.46649e-06	1.86345e-05	1.44253e-05	TEA000264.1/TEA000269.1/TEA000280.1/TEA004109.1/TEA015032.1/TEA002807.1/TEA002820.1/TEA002842.1/TEA003326.1/TEA004579.1/TEA022622.1/TEA008371.1/TEA029066.1/TEA007868.1/TEA013376.1/TEA015781.1/TEA014964.1/TEA033260.1/TEA015438.1/TEA017782.1/TEA020090.1/TEA020091.1/TEA020104.1/TEA020093.1/TEA020113.1/TEA020370.1/TEA008379.1/TEA020378.1/TEA022931.1/TEA022932.1/TEA027971.1/TEA032151.1/TEA025725.1/TEA…	34
Genetic Information Processing	Translation	Aminoacyl-tRNA biosynthesis	ko00970	K01889	FARSA, pheS; phenylalanyl-tRNA synthetase alpha chain [EC:6.1.1.20]	37/7930	67/27294	6.58703e-06	7.24573e-05	5.60907e-05	TEA004693.1/TEA007496.1/TEA006548.1/TEA015678.1/TEA006797.1/TEA007210.1/TEA007225.1/TEA010834.1/TEA009038.1/TEA009040.1/TEA009045.1/TEA009046.1/TEA009047.1/TEA012789.1/TEA012794.1/TEA006716.1/TEA019355.1/TEA015823.1/TEA015824.1/TEA017624.1/TEA019258.1/TEA019836.1/TEA019853.1/TEA019858.1/TEA019889.1/TEA018427.1/TEA020713.1/TEA020716.1/TEA022770.1/TEA023033.1/TEA023036.1/TEA023045.1/TEA023046.1/TEA…	37
Genetic Information Processing	Translation	RNA transport	ko03013	K14299	SEH1; nucleoporin SEH1	13/7930	21/27294	0.00175932	0.0104566	0.00809464	TEA003173.1/TEA011104.1/TEA011103.1/TEA012653.1/TEA023764.1/TEA014389.1/TEA014391.1/TEA014393.1/TEA016998.1/TEA024541.1/TEA024543.1/TEA024545.1/TEA025524.1	13
Genetic Information Processing	Translation	RNA transport	ko03013	K14301	NUP107, NUP84; nuclear pore complex protein Nup107	7/7930	10/27294	0.00873652	0.0438014	0.0339076	TEA000954.1/TEA006855.1/TEA027923.1/TEA030093.1/TEA000960.1/TEA001865.1/TEA019704.1	7
Genetic Information Processing	Translation	mRNA surveillance pathway	ko03015	K14376	PAP; poly(A) polymerase [EC:2.7.7.19]	11/7930	18/27294	0.00461746	0.0248399	0.0192291	TEA005470.1/TEA005475.1/TEA005485.1/TEA006650.1/TEA006667.1/TEA007544.1/TEA008599.1/TEA024359.1/TEA024380.1/TEA025434.1/TEA028560.1	11
Human Diseases	Cancer: overview	MicroRNAs in cancer	ko05206	K13863	SLC7A1, ATRC1; solute carrier family 7 (cationic amino acid transporter), member 1	15/7930	22/27294	0.0001644	0.00130282	0.00100854	TEA005174.1/TEA029321.1/TEA018167.1/TEA019446.1/TEA032289.1/TEA020343.1/TEA020363.1/TEA020361.1/TEA026153.1/TEA021009.1/TEA029313.1/TEA018239.1/TEA029315.1/TEA002574.1/TEA032286.1	15
Not Included in Pathway or Brite	Poorly characterized	Non-coding RNAs	ko03100	K06911	K06911; uncharacterized protein	33/7930	49/27294	3.18478e-08	5.45856e-07	4.22558e-07	TEA003852.1/TEA003856.1/TEA003866.1/TEA007556.1/TEA021279.1/TEA007559.1/TEA007564.1/TEA007568.1/TEA009481.1/TEA024167.1/TEA024172.1/TEA010331.1/TEA010336.1/TEA010788.1/TEA010807.1/TEA010809.1/TEA016789.1/TEA016795.1/TEA018364.1/TEA018370.1/TEA018376.1/TEA018782.1/TEA018800.1/TEA019721.1/TEA020589.1/TEA020611.1/TEA020610.1/TEA020612.1/TEA024221.1/TEA024222.1/TEA024224.1/TEA024225.1/TEA033398.1	33
Not Included in Pathway or Brite	Unclassified: metabolism	Non-coding RNAs	ko03100	K06997	yggS, PROSC; PLP dependent protein	58/7930	77/27294	5.64398e-17	4.62179e-15	3.57782e-15	TEA016108.1/TEA021608.1/TEA002906.1/TEA002907.1/TEA009607.1/TEA009614.1/TEA009616.1/TEA006017.1/TEA033834.1/TEA008743.1/TEA008820.1/TEA008827.1/TEA014315.1/TEA009198.1/TEA009201.1/TEA012399.1/TEA012400.1/TEA012402.1/TEA012403.1/TEA026863.1/TEA012948.1/TEA012950.1/TEA012951.1/TEA031332.1/TEA012975.1/TEA012976.1/TEA012980.1/TEA012984.1/TEA017286.1/TEA030724.1/TEA013931.1/TEA013963.1/TEA006626.1/TEA…	58
Not Included in Pathway or Brite	Unclassified: metabolism	Non-coding RNAs	ko03100	K16219	NTMT1, METTL11A, NTM1; protein N-terminal methyltransferase [EC:2.1.1.244]	64/7930	92/27294	1.01994e-15	6.26415e-14	4.8492e-14	TEA000906.1/TEA000918.1/TEA000969.1/TEA002349.1/TEA006035.1/TEA000978.1/TEA020181.1/TEA020203.1/TEA000263.1/TEA004816.1/TEA004571.1/TEA004587.1/TEA011446.1/TEA005348.1/TEA018752.1/TEA018764.1/TEA027306.1/TEA006209.1/TEA006222.1/TEA006227.1/TEA007012.1/TEA007889.1/TEA007891.1/TEA007901.1/TEA009000.1/TEA009001.1/TEA009009.1/TEA009594.1/TEA015118.1/TEA012720.1/TEA012732.1/TEA013057.1/TEA013417.1/TEA…	64
Not Included in Pathway or Brite	Unclassified: metabolism	Non-coding RNAs	ko03100	K20506	TCEA; tuliposide A-converting enzyme [EC:4.2.99.22]	34/7930	45/27294	1.43884e-10	4.07855e-09	3.15729e-09	TEA001625.1/TEA001672.1/TEA008016.1/TEA014492.1/TEA015127.1/TEA031182.1/TEA006124.1/TEA011646.1/TEA011648.1/TEA011649.1/TEA028918.1/TEA007684.1/TEA007685.1/TEA007686.1/TEA007687.1/TEA007688.1/TEA007689.1/TEA007690.1/TEA007691.1/TEA007692.1/TEA025283.1/TEA011098.1/TEA011100.1/TEA023159.1/TEA011644.1/TEA015230.1/TEA015255.1/TEA018137.1/TEA018151.1/TEA027023.1/TEA027028.1/TEA027483.1/TEA027973.1/TEA…	34
Not Included in Pathway or Brite	Unclassified: metabolism	Non-coding RNAs	ko03100	K18823	UGT91H4; soyasaponin III rhamnosyltransferase [EC:2.4.1.273]	37/7930	54/27294	2.22291e-09	5.11964e-08	3.96321e-08	TEA001238.1/TEA001239.1/TEA003466.1/TEA024558.1/TEA004034.1/TEA014004.1/TEA026194.1/TEA026197.1/TEA026199.1/TEA026201.1/TEA006270.1/TEA012453.1/TEA020842.1/TEA020843.1/TEA025134.1/TEA012985.1/TEA031756.1/TEA031762.1/TEA033357.1/TEA033361.1/TEA015313.1/TEA015314.1/TEA015315.1/TEA015320.1/TEA016377.1/TEA025137.1/TEA025143.1/TEA016972.1/TEA016979.1/TEA025014.1/TEA004980.1/TEA026195.1/TEA026198.1/TEA…	37
Not Included in Pathway or Brite	Unclassified: metabolism	Non-coding RNAs	ko03100	K07393	ECM4, yqjG; glutathionyl-hydroquinone reductase [EC:1.8.5.7]	21/7930	29/27294	1.69667e-06	2.11941e-05	1.64067e-05	TEA021608.1/TEA002907.1/TEA009614.1/TEA006017.1/TEA033834.1/TEA014315.1/TEA009198.1/TEA012951.1/TEA012984.1/TEA006626.1/TEA013977.1/TEA013983.1/TEA016044.1/TEA016016.1/TEA019804.1/TEA019811.1/TEA021266.1/TEA027814.1/TEA022384.1/TEA032737.1/TEA032762.1	21
Not Included in Pathway or Brite	Unclassified: metabolism	Non-coding RNAs	ko03100	K01025	SULT1; sulfotransferase [EC:2.8.2.-]	30/7930	49/27294	2.82904e-06	3.30953e-05	2.56197e-05	TEA000899.1/TEA000903.1/TEA003987.1/TEA004016.1/TEA032821.1/TEA032822.1/TEA000030.1/TEA032814.1/TEA004084.1/TEA004096.1/TEA008859.1/TEA010163.1/TEA010166.1/TEA010175.1/TEA011735.1/TEA011736.1/TEA011746.1/TEA014111.1/TEA005369.1/TEA014129.1/TEA017382.1/TEA017404.1/TEA019089.1/TEA019090.1/TEA019091.1/TEA028679.1/TEA028177.1/TEA026283.1/TEA032061.1/TEA029279.1	30
Not Included in Pathway or Brite	Unclassified: metabolism	Non-coding RNAs	ko03100	K05909	E1.10.3.2; laccase [EC:1.10.3.2]	37/7930	66/27294	4.09212e-06	4.56953e-05	3.53736e-05	TEA000123.1/TEA000126.1/TEA003082.1/TEA006738.1/TEA030265.1/TEA031002.1/TEA004737.1/TEA004738.1/TEA006556.1/TEA007371.1/TEA015876.1/TEA015879.1/TEA015884.1/TEA028448.1/TEA006731.1/TEA031385.1/TEA012636.1/TEA015885.1/TEA017186.1/TEA027461.1/TEA019600.1/TEA020236.1/TEA016581.1/TEA031749.1/TEA020596.1/TEA020602.1/TEA020615.1/TEA021327.1/TEA021330.1/TEA026034.1/TEA030264.1/TEA031553.1/TEA009967.1/TEA…	37
Not Included in Pathway or Brite	Unclassified: metabolism	Non-coding RNAs	ko03100	K18054	IDS3_2; 2'-deoxymugineic-acid 2'-dioxygenase / mugineic-acid 3-dioxygenase [EC:1.14.11.24 1.14.11.25]	15/7930	19/27294	9.60083e-06	0.000102548	7.93844e-05	TEA008541.1/TEA018477.1/TEA019394.1/TEA010721.1/TEA010722.1/TEA010730.1/TEA010732.1/TEA013078.1/TEA013081.1/TEA019413.1/TEA021067.1/TEA021106.1/TEA030812.1/TEA030813.1/TEA030831.1	15
Not Included in Pathway or Brite	Unclassified: metabolism	Non-coding RNAs	ko03100	K01537	ATP2C; P-type Ca2+ transporter type 2C [EC:7.2.2.10]	35/7930	68/27294	8.35746e-05	0.000724641	0.000560959	TEA000178.1/TEA000187.1/TEA026355.1/TEA004500.1/TEA033452.1/TEA004513.1/TEA006392.1/TEA032459.1/TEA032463.1/TEA008618.1/TEA008628.1/TEA026353.1/TEA008626.1/TEA006413.1/TEA018605.1/TEA011665.1/TEA025091.1/TEA021685.1/TEA025095.1/TEA026349.1/TEA027202.1/TEA027208.1/TEA027212.1/TEA028114.1/TEA028117.1/TEA028119.1/TEA028116.1/TEA028126.1/TEA028118.1/TEA030490.1/TEA030492.1/TEA030491.1/TEA032187.1/TEA…	35
Not Included in Pathway or Brite	Unclassified: metabolism	Non-coding RNAs	ko03100	K00924	E2.7.1.-; kinase [EC:2.7.1.-]	79/7930	192/27294	0.000217359	0.00163463	0.0012654	TEA000462.1/TEA008190.1/TEA015027.1/TEA000638.1/TEA000641.1/TEA000643.1/TEA003742.1/TEA005884.1/TEA000639.1/TEA001210.1/TEA001990.1/TEA002118.1/TEA002125.1/TEA002543.1/TEA002712.1/TEA003501.1/TEA002922.1/TEA003231.1/TEA003232.1/TEA004547.1/TEA028313.1/TEA005453.1/TEA005464.1/TEA010233.1/TEA005926.1/TEA007467.1/TEA007469.1/TEA007534.1/TEA007551.1/TEA008601.1/TEA008602.1/TEA007666.1/TEA024547.1/TEA…	79
Not Included in Pathway or Brite	Unclassified: metabolism	Non-coding RNAs	ko03100	K08235	E2.4.1.207; xyloglucan:xyloglucosyl transferase [EC:2.4.1.207]	32/7930	70/27294	0.00225809	0.013104	0.0101441	TEA000906.1/TEA000918.1/TEA000263.1/TEA003764.1/TEA003768.1/TEA007185.1/TEA007187.1/TEA031171.1/TEA031180.1/TEA007559.1/TEA009000.1/TEA009001.1/TEA009009.1/TEA012732.1/TEA013057.1/TEA013860.1/TEA014296.1/TEA018667.1/TEA009014.1/TEA018668.1/TEA019643.1/TEA019644.1/TEA026882.1/TEA026884.1/TEA026885.1/TEA028019.1/TEA006915.1/TEA028040.1/TEA010243.1/TEA031623.1/TEA031639.1/TEA031643.1	32

## Sheet: Table S8
Supplementary table S8. The genetic and physical details of 64 catechin- and caffeine-related QTLs anchored to the CSS V1.2 genome.
Serial number	Traits	Abbreviation	QTL	LGs	Position	markers	R2(%)	Nearest markers	Chromosome	Location	Original source map	Reference
1	Caffeine content	CAF	qCAF11a_2014	LG11	91.9	4.04	15.7	dm870/CsFM1898	chr11	7061027	Longjin43 X Baihaozao	Xu et al. High-density SNP linkage map construction and QTL mapping for flavonoid-related traits in a tea plant (Camellia sinensis) using 2b-RAD sequencing.
2	Caffeine content	CAF	qCAF11b_2015	LG11	35.34	5.74	9.2	f983	chr11	92296665	Longjin43 X Baihaozao	Xu et al. High-density SNP linkage map construction and QTL mapping for flavonoid-related traits in a tea plant (Camellia sinensis) using 2b-RAD sequencing.
3	Caffeine content	CAF	qCAF1_2011	LG01	56.012	8.5	24	Marker4708	chr1	219598447	Yingshuang X Beiyue Danzhu	Ma et al. Quantitative Trait Loci Mapping for Theobromine and Caffeine Contents in Tea Plant (Camellia sinensis).
4	Caffeine content	CAF	qCAF1_2014	LG01	50.379	7.2	21.7	Marker56067/Marker6462	chr1	225005883	Yingshuang X Beiyue Danzhu	Ma et al. Quantitative Trait Loci Mapping for Theobromine and Caffeine Contents in Tea Plant (Camellia sinensis).
5	Caffeine content	CAF	qCAF1_2015	LG01	61.554	5.3	17	Marker23341	chr1	215925132	Yingshuang X Beiyue Danzhu	Ma et al. Quantitative Trait Loci Mapping for Theobromine and Caffeine Contents in Tea Plant (Camellia sinensis).
6	Caffeine content	CAF	qCaffeine_2	LG02	50.905	3.4	6	5064585	chr3	35827407	TRFK 303/577 x GW Ejulu	Koech et al. Identification of novel QTL for black tea quality traits and drought tolerance in tea plants (Camellia sinensis).
7	Caffeine content	CAF	qCaffeine_7	LG07	48.071	3.7	6.6	5064391	chr2	123054297	TRFK 303/577 x GW Ejulu	Koech et al. Identification of novel QTL for black tea quality traits and drought tolerance in tea plants (Camellia sinensis).
8	Caffeine content	CAF	qCaffeine_13	LG13	29.748	4.7	8.1	5088162	chr10	118680388	TRFK 303/577 x GW Ejulu	Koech et al. Identification of novel QTL for black tea quality traits and drought tolerance in tea plants (Camellia sinensis).
9	Catechin	C	qC12a_2014	LG12	0	4.34	15.2	m997	chr3	185253218	Longjin43 X Baihaozao	Xu et al. High-density SNP linkage map construction and QTL mapping for flavonoid-related traits in a tea plant (Camellia sinensis) using 2b-RAD sequencing.
10	Catechin	C	qC12a_2015	LG12	14.67	7.03	9.9	f730	chr12	23297961	Longjin43 X Baihaozao	Xu et al. High-density SNP linkage map construction and QTL mapping for flavonoid-related traits in a tea plant (Camellia sinensis) using 2b-RAD sequencing.
11	Catechin	C	qCAT_4	LG04	30.322	46	55.6	5063001	chr7	92929420	TRFK 303/577 x GW Ejulu	Koech et al. Identification of novel QTL for black tea quality traits and drought tolerance in tea plants (Camellia sinensis).
12	Catechin	C	qCAT_12	LG12	42.998	6.1	10.3	5123751	chr15	59535170	TRFK 303/577 x GW Ejulu	Koech et al. Identification of novel QTL for black tea quality traits and drought tolerance in tea plants (Camellia sinensis).
13	Catechin	C	qCAT_13	LG13	50.602	4.1	6.9	5111268	chr10	52818542	TRFK 303/577 x GW Ejulu	Koech et al. Identification of novel QTL for black tea quality traits and drought tolerance in tea plants (Camellia sinensis).
14	Catechin	C	qCAT_14	LG14	60.713	4.1	6.9	5132370	chr4	96468089	TRFK 303/577 x GW Ejulu	Koech et al. Identification of novel QTL for black tea quality traits and drought tolerance in tea plants (Camellia sinensis).
15	Epicatechin	EC	qEC03a_2015	LG03	94.47	5.4	7.8	h41	chr3	185507804	Longjin43 X Baihaozao	Xu et al. High-density SNP linkage map construction and QTL mapping for flavonoid-related traits in a tea plant (Camellia sinensis) using 2b-RAD sequencing.
16	Epicatechin	EC	qEC06a_2015	LG06	64.25	6.72	9.5	dm16/f1315	chr6	141654938	Longjin43 X Baihaozao	Xu et al. High-density SNP linkage map construction and QTL mapping for flavonoid-related traits in a tea plant (Camellia sinensis) using 2b-RAD sequencing.
17	Epicatechin	EC	qEC10a_2014	LG10	39.81	4.11	10.6	h188	chr10	114496380	Longjin43 X Baihaozao	Xu et al. High-density SNP linkage map construction and QTL mapping for flavonoid-related traits in a tea plant (Camellia sinensis) using 2b-RAD sequencing.
18	Epicatechin	EC	qEC13a_2014	LG13	75.27	3.96	10.3	h324	chr13	123643462	Longjin43 X Baihaozao	Xu et al. High-density SNP linkage map construction and QTL mapping for flavonoid-related traits in a tea plant (Camellia sinensis) using 2b-RAD sequencing.
19	Epicatechin	EC	qEC13a_2015	LG13	96.74	6.44	10.3	f1003	chr2	21504892	Longjin43 X Baihaozao	Xu et al. High-density SNP linkage map construction and QTL mapping for flavonoid-related traits in a tea plant (Camellia sinensis) using 2b-RAD sequencing.
20	Epicatechin	EC	qEC3_2010	LG03	44	6.39	10.5	TM376	chr3	147236325	Yingshuang X Beiyue Danzhu	Ma et al. Quantitative Trait Loci Mapping for Theobromine and Caffeine Contents in Tea Plant (Camellia sinensis).
21	Epicatechin	EC	qEC3_2011	LG03	44.7	7.88	14.5	TM546	chr3	147865503	Yingshuang X Beiyue Danzhu	Ma et al. Quantitative Trait Loci Mapping for Theobromine and Caffeine Contents in Tea Plant (Camellia sinensis).
22	Epicatechin	EC	qEC11_2010	LG11	4.8	14.86	31.2	TM623	chr11	130714057	Yingshuang X Beiyue Danzhu	Ma et al. Quantitative Trait Loci Mapping for Theobromine and Caffeine Contents in Tea Plant (Camellia sinensis).
23	Epicatechin	EC	qEC11_2011	LG11	3	10.52	23.9	TM586	chr11	142479750	Yingshuang X Beiyue Danzhu	Ma et al. Quantitative Trait Loci Mapping for Theobromine and Caffeine Contents in Tea Plant (Camellia sinensis).
24	Epicatechin	EC	qEC_2	LG02	2.242	4.1	7	5072338	chr3	214989346	TRFK 303/577 x GW Ejulu	Koech et al. Identification of novel QTL for black tea quality traits and drought tolerance in tea plants (Camellia sinensis).
25	Epicatechin gallate	ECG	qECG06a_2014	LG06	63.96	3.14	8.2	df885/m363	chr6	145056553	Longjin43 X Baihaozao	Xu et al. High-density SNP linkage map construction and QTL mapping for flavonoid-related traits in a tea plant (Camellia sinensis) using 2b-RAD sequencing.
26	Epicatechin gallate	ECG	qECG06b_2015	LG06	45.97	5.29	7.5	f881	chr6	84550413	Longjin43 X Baihaozao	Xu et al. High-density SNP linkage map construction and QTL mapping for flavonoid-related traits in a tea plant (Camellia sinensis) using 2b-RAD sequencing.
27	Epicatechin gallate	ECG	qECG12a_2014	LG12	56.54	3.15	8.3	m527	chr12	129939361	Longjin43 X Baihaozao	Xu et al. High-density SNP linkage map construction and QTL mapping for flavonoid-related traits in a tea plant (Camellia sinensis) using 2b-RAD sequencing.
28	Epicatechin gallate	ECG	qECG12a_2015	LG12	64.6	6.13	9.1	df676/f733	chr12	142709145	Longjin43 X Baihaozao	Xu et al. High-density SNP linkage map construction and QTL mapping for flavonoid-related traits in a tea plant (Camellia sinensis) using 2b-RAD sequencing.
29	Epicatechin gallate	ECG	qECG3_2010	LG03	77.9	5.09	2.6	TM560	chr3	261526345	Yingshuang X Beiyue Danzhu	Ma et al. Quantitative Trait Loci Mapping for Theobromine and Caffeine Contents in Tea Plant (Camellia sinensis).
30	Epicatechin gallate	ECG	qECG3_2011	LG03	65.4	7.2	3.9	TM453	chr3	214767434	Yingshuang X Beiyue Danzhu	Ma et al. Quantitative Trait Loci Mapping for Theobromine and Caffeine Contents in Tea Plant (Camellia sinensis).
31	Epicatechin gallate	ECG	qECG11_2010	LG11	3	52.85	71	TM586	chr11	142479750	Yingshuang X Beiyue Danzhu	Ma et al. Quantitative Trait Loci Mapping for Theobromine and Caffeine Contents in Tea Plant (Camellia sinensis).
32	Epicatechin gallate	ECG	qECG11_2011	LG11	3	55.63	69.7	TM586	chr11	142479750	Yingshuang X Beiyue Danzhu	Ma et al. Quantitative Trait Loci Mapping for Theobromine and Caffeine Contents in Tea Plant (Camellia sinensis).
33	Epicatechin gallate	ECG	qECG12_2010	LG12	64.6	4.66	2.5	TM340	chr12	181812189	Yingshuang X Beiyue Danzhu	Ma et al. Quantitative Trait Loci Mapping for Theobromine and Caffeine Contents in Tea Plant (Camellia sinensis).
34	Epicatechin gallate	ECG	qECG12_2011	LG12	59.4	4.81	2.4	TM138	chr12	177089412	Yingshuang X Beiyue Danzhu	Ma et al. Quantitative Trait Loci Mapping for Theobromine and Caffeine Contents in Tea Plant (Camellia sinensis).
35	Epicatechin gallate	ECG	qECG15_2011	LG15	13.6	7.93	3.7	TM399	chr15	33071048	Yingshuang X Beiyue Danzhu	Ma et al. Quantitative Trait Loci Mapping for Theobromine and Caffeine Contents in Tea Plant (Camellia sinensis).
36	Epicatechin gallate	ECG	qECG_4	LG04	17.658	4.7	8	5087113	chr7	132822070	TRFK 303/577 x GW Ejulu	Koech et al. Identification of novel QTL for black tea quality traits and drought tolerance in tea plants (Camellia sinensis).
37	Epicatechin gallate	ECG	qECG_6	LG06	56.948	4	6.7	5098382	chr11	79830096	TRFK 303/577 x GW Ejulu	Koech et al. Identification of novel QTL for black tea quality traits and drought tolerance in tea plants (Camellia sinensis).
38	Epicatechin gallate	ECG	qECG_12	LG12	50.441	14.9	23.1	5136790	chr15	32282150	TRFK 303/577 x GW Ejulu	Koech et al. Identification of novel QTL for black tea quality traits and drought tolerance in tea plants (Camellia sinensis).
39	Epicatechin gallate	ECG	qECG_13	LG13	50.602	3.7	6.4	5088162	chr10	118680388	TRFK 303/577 x GW Ejulu	Koech et al. Identification of novel QTL for black tea quality traits and drought tolerance in tea plants (Camellia sinensis).
40	Epicatechin gallate	ECG	qECG_15	LG15	75.067	4.2	7.2	5111164	chr9	204906775	TRFK 303/577 x GW Ejulu	Koech et al. Identification of novel QTL for black tea quality traits and drought tolerance in tea plants (Camellia sinensis).
41	Epigallocatechin	EGC	qEGC03a_2014	LG03	121.2	3.7	9.6	h90	chr3	227684099	Longjin43 X Baihaozao	Xu et al. High-density SNP linkage map construction and QTL mapping for flavonoid-related traits in a tea plant (Camellia sinensis) using 2b-RAD sequencing.
42	Epigallocatechin	EGC	qEGC03a_2015	LG03	94.41	7.07	10.1	f908/h41	chr3	185507804	Longjin43 X Baihaozao	Xu et al. High-density SNP linkage map construction and QTL mapping for flavonoid-related traits in a tea plant (Camellia sinensis) using 2b-RAD sequencing.
43	Epigallocatechin	EGC	qEGC06a_2015	LG06	59.03	10.56	14.3	f1192	chr6	131632603	Longjin43 X Baihaozao	Xu et al. High-density SNP linkage map construction and QTL mapping for flavonoid-related traits in a tea plant (Camellia sinensis) using 2b-RAD sequencing.
44	Epigallocatechin	EGC	qEGC10a_2014	LG10	43.37	5.38	13.9	dm629/m657	chr10	107052203	Longjin43 X Baihaozao	Xu et al. High-density SNP linkage map construction and QTL mapping for flavonoid-related traits in a tea plant (Camellia sinensis) using 2b-RAD sequencing.
45	Epigallocatechin	EGC	qEGC10a_2015	LG10	53.49	6	8.4	f951	chr10	91093645	Longjin43 X Baihaozao	Xu et al. High-density SNP linkage map construction and QTL mapping for flavonoid-related traits in a tea plant (Camellia sinensis) using 2b-RAD sequencing.
46	Epigallocatechin	EGC	qEGC3_2010	LG03	50.5	7.25	11.9	TM136	chr3	134269797	Yingshuang X Beiyue Danzhu	Ma et al. Quantitative Trait Loci Mapping for Theobromine and Caffeine Contents in Tea Plant (Camellia sinensis).
47	Epigallocatechin	EGC	qEGC3_2011	LG03	54.4	9.26	14.9	TM412	chr3	183754422	Yingshuang X Beiyue Danzhu	Ma et al. Quantitative Trait Loci Mapping for Theobromine and Caffeine Contents in Tea Plant (Camellia sinensis).
48	Epigallocatechin	EGC	qEGC11_2010	LG11	4.8	10.54	19.3	TM623	chr11	130714057	Yingshuang X Beiyue Danzhu	Ma et al. Quantitative Trait Loci Mapping for Theobromine and Caffeine Contents in Tea Plant (Camellia sinensis).
49	Epigallocatechin	EGC	qEGC11_2011	LG11	0	7.21	12.3	TM435	chr11	141760946	Yingshuang X Beiyue Danzhu	Ma et al. Quantitative Trait Loci Mapping for Theobromine and Caffeine Contents in Tea Plant (Camellia sinensis).
50	Epigallocatechin	EGC	qEGC_2	LG02	7.719	3.2	5.5	5124128	chr3	199821906	TRFK 303/577 x GW Ejulu	Koech et al. Identification of novel QTL for black tea quality traits and drought tolerance in tea plants (Camellia sinensis).
51	Epigallocatechin	EGC	qEGC_4	LG04	27.194	47.3	56.6	5123475	chr7	98125258	TRFK 303/577 x GW Ejulu	Koech et al. Identification of novel QTL for black tea quality traits and drought tolerance in tea plants (Camellia sinensis).
52	Epigallocatechin	EGC	qEGC_6	LG06	66.351	4.2	7.2	5073424	chr11	47204905	TRFK 303/577 x GW Ejulu	Koech et al. Identification of novel QTL for black tea quality traits and drought tolerance in tea plants (Camellia sinensis).
53	Epigallocatechin	EGC	qEGC_12	LG12	42.998	14.9	8.6	5123751	chr15	59535170	TRFK 303/577 x GW Ejulu	Koech et al. Identification of novel QTL for black tea quality traits and drought tolerance in tea plants (Camellia sinensis).
54	Epigallocatechin	EGC	qEGC_13	LG13	50.602	3.7	6.4	5136623	chr10	79635670	TRFK 303/577 x GW Ejulu	Koech et al. Identification of novel QTL for black tea quality traits and drought tolerance in tea plants (Camellia sinensis).
55	Epigallocatechin gallate	EGCG	qEGCG01a_2015	LG01	110.87	5.28	7.7	m1038	chr4	197501946	Longjin43 X Baihaozao	Xu et al. High-density SNP linkage map construction and QTL mapping for flavonoid-related traits in a tea plant (Camellia sinensis) using 2b-RAD sequencing.
56	Epigallocatechin gallate	EGCG	qEGCG06a_2014	LG06	42.35	4.52	11.5	f654	chr6	77545630	Longjin43 X Baihaozao	Xu et al. High-density SNP linkage map construction and QTL mapping for flavonoid-related traits in a tea plant (Camellia sinensis) using 2b-RAD sequencing.
57	Epigallocatechin gallate	EGCG	qEGCG06a_2015	LG06	49.3	8.68	11.9	df326/f121	chr6	94007633	Longjin43 X Baihaozao	Xu et al. High-density SNP linkage map construction and QTL mapping for flavonoid-related traits in a tea plant (Camellia sinensis) using 2b-RAD sequencing.
58	Epigallocatechin gallate	EGCG	qEGCG06b_2014	LG06	64.25	5.24	13.7	dm16/f1315	chr6	141654938	Longjin43 X Baihaozao	Xu et al. High-density SNP linkage map construction and QTL mapping for flavonoid-related traits in a tea plant (Camellia sinensis) using 2b-RAD sequencing.
59	Epigallocatechin gallate	EGCG	qEGCG06b_2015	LG06	58.47	8.33	11.5	f661	chr6	122246373	Longjin43 X Baihaozao	Xu et al. High-density SNP linkage map construction and QTL mapping for flavonoid-related traits in a tea plant (Camellia sinensis) using 2b-RAD sequencing.
60	Epigallocatechin gallate	EGCG	qEGCG11_2010	LG11	0	17.9	40.1	TM435	chr11	141760946	Yingshuang X Beiyue Danzhu	Ma et al. Quantitative Trait Loci Mapping for Theobromine and Caffeine Contents in Tea Plant (Camellia sinensis).
61	Epigallocatechin gallate	EGCG	qEGCG11_2011	LG11	0	29.13	52.4	TM586	chr11	142479750	Yingshuang X Beiyue Danzhu	Ma et al. Quantitative Trait Loci Mapping for Theobromine and Caffeine Contents in Tea Plant (Camellia sinensis).
62	Epigallocatechin gallate	EGCG	qEGCG_4	LG04	37.226	15.6	24.1	5087017	chr7	78239961	TRFK 303/577 x GW Ejulu	Koech et al. Identification of novel QTL for black tea quality traits and drought tolerance in tea plants (Camellia sinensis).
63	Epigallocatechin gallate	EGCG	qEGCG_12	LG12	48.179	4.2	7.2	5104630	chr15	34797203	TRFK 303/577 x GW Ejulu	Koech et al. Identification of novel QTL for black tea quality traits and drought tolerance in tea plants (Camellia sinensis).
64	Epigallocatechin gallate	EGCG	qEGCG_15	LG15	32.14	3.8	6.5	5114089	chr9	130993122	TRFK 303/577 x GW Ejulu	Koech et al. Identification of novel QTL for black tea quality traits and drought tolerance in tea plants (Camellia sinensis).
